# Supplementary material for: A 4D Proteome Investigation of the Potential Mechanisms of SA in Triggering Resistance in Kiwifruit to Pseudomonas syringae pv. actinidiae
Source: Int J Mol Sci. 2023 Dec 13;24(24):17448. doi: 10.3390/ijms242417448 (PMC10744097; doi:10.3390/ijms242417448)
Supplement: Supplementary file 1 [file ijms-24-17448-s001.zip › Table S1.xlsx]

## Sheet: Sheet1
I24H vs. CK (Up)
Level1	Level2	Map_ID	Map_Name	Test	TestAll	Ref	RefAll	Test_per	Ref_per	Test_Seq	Ref_Seq	Over_Under	P value	FDR	richFactor
Metabolism	Carbohydrate metabolism	ko00650	Butanoate metabolism	4	178	16	6374	0.022472	0.00251	A0A2R6PI20 A0A2R6Q8A7 A0A2R6QEB7 A0A2R6QWF2	A0A2R6QGD8 A0A2R6PI20 A0A2R6Q1L3 A0A2R6Q8A7 A0A2R6QDT7 A0A2R6QNF0 A0A2R6QWN9 A0A2R6RJ67 A0A2R6S0G9 A0A2R6P3H4 A0A2R6PPJ6 A0A2R6PSV0 A0A2R6QEB7 A0A2R6QSQ9 A0A2R6QWF2 A0A2R6RB23	over	0.000822531	0.0674475	0.25
Metabolism	Xenobiotics biodegradation and metabolism	ko00362	Benzoate degradation	2	178	4	6374	0.011236	0.000628	A0A2R6QEB7 A0A2R6QWF2	A0A2R6QWN9 A0A2R6QEB7 A0A2R6QWF2 A0A2R6RB23	over	0.00448398	0.170619	0.5
Metabolism	Biosynthesis of other secondary metabolites	ko00941	Flavonoid biosynthesis	4	178	27	6374	0.022472	0.004236	A0A2R6PX81 A0A2R6PXG3 A0A2R6QQK5 A0A2R6QSR6	A0A2R6PI27 A0A2R6P3U5 A0A2R6PL43 A0A2R6R1T8 A0A2R6RC55 A0A2R6RTW7 A0A2R6P3F0 A0A2R6P7Z6 A0A2R6PUC6 A0A2R6PX81 A0A2R6PXG3 A0A2R6PXP9 A0A2R6Q1M9 A0A2R6Q1Y0 A0A2R6QD31 A0A2R6QH84 A0A2R6QJK1 A0A2R6QLQ4 A0A2R6QQK5 A0A2R6QSR6 A0A2R6R4V1 A0A2R6R974 A0A2R6RAY0 A0A2R6S0R6 A0A2R6S2I6 A0A2R6S2Q0 B8YLW1	over	0.00624217	0.170619	0.148148
Metabolism	Metabolism of terpenoids and polyketides	ko00909	Sesquiterpenoid and triterpenoid biosynthesis	2	178	6	6374	0.011236	0.000941	A0A2R6PY71 A0A2R6R1N1	A0A2R6PY71 A0A2R6R1N1 A0A2R6RBS9 A0A2R6RC62 A0A2R6Q0P7 A0A2R6Q367	over	0.0108032	0.199457	0.333333
Metabolism	Biosynthesis of other secondary metabolites	ko00940	Phenylpropanoid biosynthesis	5	178	51	6374	0.02809	0.008001	A0A2R6QAZ8 A0A2R6QPN2 A0A2R6R839 A0A2R6QSR6 A0A2R6QV30	A0A2R6P6I5 A0A2R6P897 A0A2R6P8E4 A0A2R6P8V2 A0A2R6P9D8 A0A2R6PFT0 A0A2R6QJF5 A0A2R6QSX2 A0A2R6QZ66 A0A2R6R2Q5 A0A2R6R4L6 A0A2R6R5E7 A0A2R6R6D4 A0A2R6R8J4 A0A2R6RBA4 A0A2R6RK85 A0A2R6RLD7 A0A2R6RNY8 A0A2R6RTA1 A0A2R6RXJ1 A0A2R6S164 A0A2R6S2S5 A0A2R6P3U5 A0A2R6P7K0 A0A2R6PF03 A0A2R6PQ80 A0A2R6QAZ8 A0A2R6QPN2 A0A2R6R1T8 A0A2R6R7Z7 A0A2R6R839 A0A2R6RC55 A0A2R6RQD5 A0A2R6P3F0 A0A2R6Q1M9 A0A2R6Q5Y3 A0A…	over	0.0133554	0.199457	0.0980392
Metabolism	Metabolism of terpenoids and polyketides	ko00900	Terpenoid backbone biosynthesis	4	178	35	6374	0.022472	0.005491	A0A2R6PI20 A0A2R6Q8A7 A0A2R6QEB7 A0A2R6QWF2	A0A2R6RCN1 A0A2R6PCZ9 A0A2R6PDV1 A0A2R6PFD8 A0A2R6PI20 A0A2R6PIA3 A0A2R6PKZ6 A0A2R6PUK4 A0A2R6PW96 A0A2R6PYR0 A0A2R6Q8A7 A0A2R6Q8H4 A0A2R6QAQ3 A0A2R6QGP4 A0A2R6QL91 A0A2R6QNF0 A0A2R6RBJ1 A0A2R6RGF7 A0A2R6PAL5 A0A2R6PQ69 A0A2R6PQC2 A0A2R6PZX7 A0A2R6Q0P7 A0A2R6Q5M2 A0A2R6QEB7 A0A2R6QT53 A0A2R6QTE0 A0A2R6QVV8 A0A2R6QWF2 A0A2R6R5Q1 A0A2R6R6P8 A0A2R6RB23 A0A2R6RHB0 A0A2R6RHP4 A0A2R6S1V6	over	0.0156703	0.199457	0.114286
Genetic Information Processing	Transcription	ko03040	Spliceosome	8	178	118	6374	0.044944	0.018513	A0A2R6R8P4 A0A2R6PGM8 A0A2R6PSH0 A0A2R6Q9U1 A0A2R6QWI1 A0A2R6RMF0 A0A2R6RY76 A0A2R6RYY3	A0A2R6PVX2 A0A2R6R8P4 A0A2R6P5L9 A0A2R6PAJ9 A0A2R6PDT7 A0A2R6PGM8 A0A2R6PR95 A0A2R6PSH0 A0A2R6PXX4 A0A2R6Q533 A0A2R6QD01 A0A2R6QDB0 A0A2R6QKH4 A0A2R6QKL1 A0A2R6QU38 A0A2R6QU72 A0A2R6QXP8 A0A2R6QZL9 A0A2R6R0K9 A0A2R6R4A2 A0A2R6R4N0 A0A2R6R7S1 A0A2R6RDM9 A0A2R6S0U2 A0A2R6S1T5 A0A2R6S2F6 A0A2R6S2W4 A0A2R6P338 A0A2R6P3Q5 A0A2R6P571 A0A2R6P7V0 A0A2R6P975 A0A2R6PBP1 A0A2R6PCM6 A0A2R6PF91 A0A2R6PFK5 A0A…	over	0.0170268	0.199457	0.0677966
Metabolism	Amino acid metabolism	ko00280	Valine, leucine and isoleucine degradation	4	178	39	6374	0.022472	0.006119	A0A2R6PI20 A0A2R6Q8A7 A0A2R6QEB7 A0A2R6QWF2	A0A2R6P7I6 A0A2R6PA99 A0A2R6PI20 A0A2R6PJU6 A0A2R6PV26 A0A2R6Q3U5 A0A2R6Q721 A0A2R6Q8A7 A0A2R6QNF0 A0A2R6R1S5 A0A2R6R340 A0A2R6RKW2 A0A2R6P3I9 A0A2R6P6V5 A0A2R6PE16 A0A2R6PFN8 A0A2R6PJQ7 A0A2R6PKH0 A0A2R6PQD5 A0A2R6PVQ2 A0A2R6PX71 A0A2R6PXL4 A0A2R6Q2H9 A0A2R6Q4R2 A0A2R6Q687 A0A2R6QE66 A0A2R6QEB7 A0A2R6QFM7 A0A2R6QGQ2 A0A2R6QWF2 A0A2R6QYU5 A0A2R6R2K9 A0A2R6R3S7 A0A2R6RAJ0 A0A2R6RB23 A0A2R6RDH4 A0A…	over	0.0225916	0.21436	0.102564
Metabolism	Amino acid metabolism	ko00310	Lysine degradation	3	178	23	6374	0.016854	0.003608	A0A2R6QEB7 A0A2R6QWF2 A0A2R6RW89	A0A2R6P4X1 A0A2R6PJU6 A0A2R6PT46 A0A2R6PV26 A0A2R6PXJ5 A0A2R6Q3U5 A0A2R6Q721 A0A2R6Q9W1 A0A2R6R340 A0A2R6R4R7 A0A2R6P3I9 A0A2R6PE16 A0A2R6PFN8 A0A2R6PVQ2 A0A2R6QEB7 A0A2R6QGQ2 A0A2R6QJV0 A0A2R6QWF2 A0A2R6QYU5 A0A2R6R3S7 A0A2R6RB23 A0A2R6RDH4 A0A2R6RW89	over	0.0251523	0.21436	0.130435
Metabolism	Biosynthesis of other secondary metabolites	ko00965	Betalain biosynthesis	1	178	1	6374	0.005618	0.000157	A0A2R6R6C3	A0A2R6R6C3	over	0.0279259	0.21436	1
I24H vs. CK (Down)
Level1	Level2	Map_ID	Map_Name	Test	TestAll	Ref	RefAll	Test_per	Ref_per	Test_Seq	Ref_Seq	Over_Under	P value	FDR	richFactor
Metabolism	Amino acid metabolism	ko00310	Lysine degradation	3	189	23	6374	0.015873	0.003608	A0A2R6P4X1 A0A2R6R340 A0A2R6PFN8	A0A2R6P4X1 A0A2R6PJU6 A0A2R6PT46 A0A2R6PV26 A0A2R6PXJ5 A0A2R6Q3U5 A0A2R6Q721 A0A2R6Q9W1 A0A2R6R340 A0A2R6R4R7 A0A2R6P3I9 A0A2R6PE16 A0A2R6PFN8 A0A2R6PVQ2 A0A2R6QEB7 A0A2R6QGQ2 A0A2R6QJV0 A0A2R6QWF2 A0A2R6QYU5 A0A2R6R3S7 A0A2R6RB23 A0A2R6RDH4 A0A2R6RW89	over	0.0293742	0.761061	0.130435
Metabolism	Glycan biosynthesis and metabolism	ko00563	Glycosylphosphatidylinositol (GPI)-anchor biosynthesis	1	189	1	6374	0.005291	0.000157	A0A2R6QK57	A0A2R6QK57	over	0.0296517	0.761061	1
Genetic Information Processing	Replication and repair	ko03450	Non-homologous end-joining	1	189	1	6374	0.005291	0.000157	A0A2R6S0W0	A0A2R6S0W0	over	0.0296517	0.761061	1
Metabolism	Lipid metabolism	ko00561	Glycerolipid metabolism	3	189	29	6374	0.015873	0.00455	A0A2R6P794 A0A2R6PFN8 A0A2R6R9Q5	A0A2R6PDA0 A0A2R6PH31 A0A2R6PLP3 A0A2R6PV26 A0A2R6Q3A6 A0A2R6Q8S0 A0A2R6QCD2 A0A2R6QV84 A0A2R6RWL5 A0A2R6P3I9 A0A2R6P794 A0A2R6PE16 A0A2R6PFN8 A0A2R6PHG8 A0A2R6PIN4 A0A2R6PSM8 A0A2R6PTY4 A0A2R6QGQ2 A0A2R6QIE5 A0A2R6QK51 A0A2R6QNE4 A0A2R6QYU5 A0A2R6R1K8 A0A2R6R3S7 A0A2R6R4Q3 A0A2R6R9Q5 A0A2R6RBU8 A0A2R6RDH4 A0A2R6RRM1	over	0.0533013	0.808448	0.103448
Metabolism	Amino acid metabolism	ko00380	Tryptophan metabolism	3	189	31	6374	0.015873	0.004864	A0A2R6P4X1 A0A2R6R340 A0A2R6PFN8	A0A2R6PZC1 A0A2R6RMD2 A0A2R6P4X1 A0A2R6PJU6 A0A2R6PT46 A0A2R6PV26 A0A2R6PXJ5 A0A2R6Q2C7 A0A2R6Q3U5 A0A2R6Q721 A0A2R6Q9W1 A0A2R6QXR8 A0A2R6R340 A0A2R6RIX8 A0A2R6RMD1 A0A2R6P3I9 A0A2R6P5W4 A0A2R6PE16 A0A2R6PFN8 A0A2R6PVQ2 A0A2R6QEB7 A0A2R6QGQ2 A0A2R6QQ82 A0A2R6QWF2 A0A2R6QYU5 A0A2R6R3S7 A0A2R6RB23 A0A2R6RDH4 A0A2R6RHL3 A0A2R6RN48 A0A2R6RQK7	over	0.0628388	0.808448	0.0967742
Cellular Processes	Cellular community - eukaryotes	ko04540	Gap junction	2	189	14	6374	0.010582	0.002196	A0A2R6PM77 A0A2R6QNB3	A0A2R6P8C9 A0A2R6PA73 A0A2R6PI02 A0A2R6PM77 A0A2R6PQM7 A0A2R6Q8D3 A0A2R6QJ26 A0A2R6QNB3 A0A2R6QSX4 A0A2R6R3N4 A0A2R6RG74 A0A2R6RRK6 A0A2R6RXY6 A0A2R6RYP5	over	0.062996	0.808448	0.142857
Metabolism	Metabolism of terpenoids and polyketides	ko01051	Biosynthesis of ansamycins	1	189	3	6374	0.005291	0.000471	A0A2R6PLY7	A0A2R6PLY7 A0A2R6R6D3 A0A2R6R9C0	over	0.0863567	0.861336	0.333333
Environmental Information Processing	Signal transduction	ko04016	MAPK signaling pathway - plant	3	189	37	6374	0.015873	0.005805	A0A2R6PU03 A0A2R6Q1F2 A0A2R6RGV9	A0A2R6PZC1 A0A2R6RMD2 A0A2R6PQ28 A0A2R6PT34 A0A2R6PU03 A0A2R6Q200 A0A2R6Q2C7 A0A2R6Q8Q1 A0A2R6QPP3 A0A2R6QT68 A0A2R6QXR8 A0A2R6RCF2 A0A2R6RCX2 A0A2R6RIV6 A0A2R6RIX8 A0A2R6RMD1 A0A2R6RXT8 A0A2R6S2P7 A0A410UD28 A0A2R6P7W8 A0A2R6P8G8 A0A2R6PCQ2 A0A2R6PFE1 A0A2R6PMH5 A0A2R6Q1F2 A0A2R6Q556 A0A2R6Q654 A0A2R6Q6J6 A0A2R6QUR4 A0A2R6R0K5 A0A2R6RC56 A0A2R6RGJ1 A0A2R6RGT7 A0A2R6RGV9 A0A2R6RGY0 A0A2R6RNW6 A0A…	over	0.0956928	0.861336	0.0810811
Environmental Information Processing	Membrane transport	ko02010	ABC transporters	1	189	5	6374	0.005291	0.000784	A0A2R6Q9K4	A0A2R6PL67 A0A2R6Q9K4 A0A2R6QPF6 A0A2R6RES8 A0A2R6RSV4	over	0.139764	0.861336	0.2
Environmental Information Processing	Signal transduction	ko04072	Phospholipase D signaling pathway	2	189	23	6374	0.010582	0.003608	A0A2R6QP14 A0A2R6RBB6	A0A2R6P344 A0A2R6PSH2 A0A2R6Q6P1 A0A2R6Q885 A0A2R6Q8S0 A0A2R6QCD2 A0A2R6QNF6 A0A2R6QV84 A0A2R6QZN9 A0A2R6R195 A0A2R6R602 A0A2R6RGF0 A0A2R6P3I1 A0A2R6Q768 A0A2R6QL11 A0A2R6QP14 A0A2R6QQL5 A0A2R6RBB6 A0A2R6RDL7 A0A2R6RF34 A0A2R6RK27 A0A2R6RTQ7 A0A2R6S1A3	over	0.147649	0.861336	0.0869565
I48H vs. CK (Up)
Level1	Level2	Map_ID	Map_Name	Test	TestAll	Ref	RefAll	Test_per	Ref_per	Test_Seq	Ref_Seq	Over_Under	P value	FDR	richFactor
Metabolism	Biosynthesis of other secondary metabolites	ko00940	Phenylpropanoid biosynthesis	12	252	51	6374	0.047619	0.008001	A0A2R6P6I5 A0A2R6PFT0 A0A2R6RTA1 A0A2R6P3U5 A0A2R6P7K0 A0A2R6QAZ8 A0A2R6QPN2 A0A2R6R7Z7 A0A2R6R839 A0A2R6QJK1 A0A2R6QSR6 A0A2R6QV30	A0A2R6P6I5 A0A2R6P897 A0A2R6P8E4 A0A2R6P8V2 A0A2R6P9D8 A0A2R6PFT0 A0A2R6QJF5 A0A2R6QSX2 A0A2R6QZ66 A0A2R6R2Q5 A0A2R6R4L6 A0A2R6R5E7 A0A2R6R6D4 A0A2R6R8J4 A0A2R6RBA4 A0A2R6RK85 A0A2R6RLD7 A0A2R6RNY8 A0A2R6RTA1 A0A2R6RXJ1 A0A2R6S164 A0A2R6S2S5 A0A2R6P3U5 A0A2R6P7K0 A0A2R6PF03 A0A2R6PQ80 A0A2R6QAZ8 A0A2R6QPN2 A0A2R6R1T8 A0A2R6R7Z7 A0A2R6R839 A0A2R6RC55 A0A2R6RQD5 A0A2R6P3F0 A0A2R6Q1M9 A0A2R6Q5Y3 A0A…	over	4.51049e-07	4.78112e-05	0.235294
Metabolism	Biosynthesis of other secondary metabolites	ko00941	Flavonoid biosynthesis	8	252	27	6374	0.031746	0.004236	A0A2R6PI27 A0A2R6P3U5 A0A2R6PX81 A0A2R6PXG3 A0A2R6QJK1 A0A2R6QQK5 A0A2R6QSR6 A0A2R6S0R6	A0A2R6PI27 A0A2R6P3U5 A0A2R6PL43 A0A2R6R1T8 A0A2R6RC55 A0A2R6RTW7 A0A2R6P3F0 A0A2R6P7Z6 A0A2R6PUC6 A0A2R6PX81 A0A2R6PXG3 A0A2R6PXP9 A0A2R6Q1M9 A0A2R6Q1Y0 A0A2R6QD31 A0A2R6QH84 A0A2R6QJK1 A0A2R6QLQ4 A0A2R6QQK5 A0A2R6QSR6 A0A2R6R4V1 A0A2R6R974 A0A2R6RAY0 A0A2R6S0R6 A0A2R6S2I6 A0A2R6S2Q0 B8YLW1	over	6.16936e-06	0.000326976	0.296296
Metabolism	Biosynthesis of other secondary metabolites	ko00945	Stilbenoid, diarylheptanoid and gingerol biosynthesis	3	252	8	6374	0.011905	0.001255	A0A2R6P3U5 A0A2R6QJK1 A0A2R6QSR6	A0A2R6P3U5 A0A2R6R1T8 A0A2R6RC55 A0A2R6P3F0 A0A2R6Q1M9 A0A2R6QJK1 A0A2R6QSR6 A0A2R6R4V1	over	0.00294997	0.0777471	0.375
Environmental Information Processing	Signal transduction	ko04075	Plant hormone signal transduction	5	252	27	6374	0.019841	0.004236	A0A2R6Q8S8 A0A2R6S3A6 A0A2R6Q7S6 A0A2R6R9H4 A0A2R6RBH6	A0A2R6Q8S8 A0A2R6S3A6 A0A2R6P399 A0A2R6RCF2 A0A2R6RXT8 A0A2R6PFG1 A0A2R6PMH5 A0A2R6PP31 A0A2R6PQH1 A0A2R6Q654 A0A2R6Q6J6 A0A2R6Q7S6 A0A2R6Q8D9 A0A2R6QJ66 A0A2R6QY07 A0A2R6R054 A0A2R6R0K5 A0A2R6R9H4 A0A2R6RBH6 A0A2R6RC56 A0A2R6RGJ1 A0A2R6RGT7 A0A2R6RGV9 A0A2R6RGY0 A0A2R6RU49 A0A2R6RW75 A0A2R6RWV9	over	0.00366732	0.0777471	0.185185
Metabolism	Carbohydrate metabolism	ko00040	Pentose and glucuronate interconversions	5	252	31	6374	0.019841	0.004864	A0A2R6PGQ2 A0A2R6Q5B5 A0A2R6RQZ8 A0A2R6RNB3 A0A2R6RBU8	A0A2R6PAX8 A0A2R6PDQ2 A0A2R6PGQ2 A0A2R6Q5B5 A0A2R6Q5C1 A0A2R6QF83 A0A2R6R0M3 A0A2R6RQZ8 A0A2R6P9N1 A0A2R6PE48 A0A2R6PE73 A0A2R6PRS9 A0A2R6Q0N6 A0A2R6Q8Q8 A0A2R6QD60 A0A2R6QF67 A0A2R6QH72 A0A2R6RAF2 A0A2R6REW5 A0A2R6RJ79 A0A2R6RKH1 A0A2R6RNB3 A0A2R6S0V9 A0A2R6S2X2 A0A2R6PM34 A0A2R6Q143 A0A2R6R1K8 A0A2R6R5Z9 A0A2R6RBU8 A0A2R6RK54 A0A2R6RPF2	over	0.00678728	0.119909	0.16129
Metabolism	Lipid metabolism	ko00071	Fatty acid degradation	5	252	39	6374	0.019841	0.006119	A0A2R6Q3T2 A0A2R6PAT9 A0A2R6QWF2 A0A2R6RDM5 A0A2R6RUS2	A0A2R6P4Q9 A0A2R6PJR9 A0A2R6Q3T2 A0A2R6R4D4 A0A2R6PAT9 A0A2R6PPE6 A0A2R6PV26 A0A2R6Q811 A0A2R6QC05 A0A2R6QEA7 A0A2R6QSH7 A0A2R6QWE6 A0A2R6QXJ2 A0A2R6R3U0 A0A2R6P3I9 A0A2R6P6V5 A0A2R6PE16 A0A2R6PFN8 A0A2R6PHU0 A0A2R6PK50 A0A2R6PKH0 A0A2R6PX71 A0A2R6PXL4 A0A2R6PZE1 A0A2R6QD63 A0A2R6QEB7 A0A2R6QGQ2 A0A2R6QN27 A0A2R6QWF2 A0A2R6QYU5 A0A2R6R2L7 A0A2R6R3S7 A0A2R6R8E9 A0A2R6R8Q5 A0A2R6RB23 A0A2R6RDH4 A0A…	over	0.0178132	0.202539	0.128205
Genetic Information Processing	Transcription	ko03040	Spliceosome	10	252	118	6374	0.039683	0.018513	A0A2R6PGM8 A0A2R6PPS8 A0A2R6PSD0 A0A2R6PTW7 A0A2R6PXJ3 A0A2R6QLJ2 A0A2R6QR50 A0A2R6RB41 A0A2R6RDP5 A0A2R6RYY3	A0A2R6PVX2 A0A2R6R8P4 A0A2R6P5L9 A0A2R6PAJ9 A0A2R6PDT7 A0A2R6PGM8 A0A2R6PR95 A0A2R6PSH0 A0A2R6PXX4 A0A2R6Q533 A0A2R6QD01 A0A2R6QDB0 A0A2R6QKH4 A0A2R6QKL1 A0A2R6QU38 A0A2R6QU72 A0A2R6QXP8 A0A2R6QZL9 A0A2R6R0K9 A0A2R6R4A2 A0A2R6R4N0 A0A2R6R7S1 A0A2R6RDM9 A0A2R6S0U2 A0A2R6S1T5 A0A2R6S2F6 A0A2R6S2W4 A0A2R6P338 A0A2R6P3Q5 A0A2R6P571 A0A2R6P7V0 A0A2R6P975 A0A2R6PBP1 A0A2R6PCM6 A0A2R6PF91 A0A2R6PFK5 A0A…	over	0.0179209	0.202539	0.0847458
Metabolism	Amino acid metabolism	ko00360	Phenylalanine metabolism	4	252	27	6374	0.015873	0.004236	A0A2R6P7K0 A0A2R6QAZ8 A0A2R6R7Z7 A0A2R6R839	A0A2R6P509 A0A2R6PK34 A0A2R6QNJ3 A0A2R6REA9 A0A2R6P7K0 A0A2R6PF03 A0A2R6Q2U2 A0A2R6QAZ8 A0A2R6QWN9 A0A2R6QX79 A0A2R6R7Z7 A0A2R6R839 A0A2R6P4K2 A0A2R6PGJ2 A0A2R6PIZ6 A0A2R6PTK2 A0A2R6Q2K2 A0A2R6QBX3 A0A2R6QFP1 A0A2R6QQ82 A0A2R6QXD0 A0A2R6R677 A0A2R6R8H3 A0A2R6RHL3 A0A2R6RXG1 A0A2R6S355 A0A2R6S3B1	over	0.0204511	0.202539	0.148148
Metabolism	Metabolism of terpenoids and polyketides	ko00909	Sesquiterpenoid and triterpenoid biosynthesis	2	252	6	6374	0.007937	0.000941	A0A2R6PY71 A0A2R6R1N1	A0A2R6PY71 A0A2R6R1N1 A0A2R6RBS9 A0A2R6RC62 A0A2R6Q0P7 A0A2R6Q367	over	0.0210182	0.202539	0.333333
Metabolism	Biosynthesis of other secondary metabolites	ko00965	Betalain biosynthesis	1	252	1	6374	0.003968	0.000157	A0A2R6R6C3	A0A2R6R6C3	over	0.0395356	0.349231	1
I48H vs. CK (Down)
Level1	Level2	Map_ID	Map_Name	Test	TestAll	Ref	RefAll	Test_per	Ref_per	Test_Seq	Ref_Seq	Over_Under	P value	FDR	richFactor
Cellular Processes	Transport and catabolism	ko04142	Lysosome	5	163	57	6374	0.030675	0.008943	A0A2R6PHJ6 A0A2R6QZH1 A0A2R6RMN9 A0A2R6Q1X4 A0A2R6R317	A0A2R6P339 A0A2R6P3J7 A0A2R6P7D7 A0A2R6PHJ6 A0A2R6PI73 A0A2R6PL71 A0A2R6PSZ5 A0A2R6Q351 A0A2R6Q360 A0A2R6QAM4 A0A2R6QJ06 A0A2R6QKX0 A0A2R6QQJ8 A0A2R6QZH1 A0A2R6R1K3 A0A2R6R5U0 A0A2R6R7Q6 A0A2R6RBT2 A0A2R6RMN9 A0A2R6RQY2 A0A2R6RTM6 A0A2R6RWQ9 A0A2R6PBH8 A0A2R6PD49 A0A2R6PDX3 A0A2R6PHG5 A0A2R6PIB9 A0A2R6PIQ2 A0A2R6PXP8 A0A2R6PYP9 A0A2R6Q0B2 A0A2R6Q0I5 A0A2R6Q1X4 A0A2R6Q2Y8 A0A2R6Q4Z1 A0A2R6Q574 A0A…	over	0.014762	0.501599	0.0877193
Metabolism	Lipid metabolism	ko00591	Linoleic acid metabolism	2	163	10	6374	0.01227	0.001569	A0A2R6PT97 A0A2R6REE6	A0A2R6P8D6 A0A2R6PKV0 A0A2R6PT97 A0A2R6PV77 A0A2R6QL39 A0A2R6QL56 A0A2R6RAJ6 A0A2R6REE6 A0A2R6P882 A0A2R6P8A4	over	0.0255601	0.501599	0.2
Environmental Information Processing	Signal transduction	ko04075	Plant hormone signal transduction	3	163	27	6374	0.018405	0.004236	A0A2R6PMH5 A0A2R6R0K5 A0A2R6RGY0	A0A2R6Q8S8 A0A2R6S3A6 A0A2R6P399 A0A2R6RCF2 A0A2R6RXT8 A0A2R6PFG1 A0A2R6PMH5 A0A2R6PP31 A0A2R6PQH1 A0A2R6Q654 A0A2R6Q6J6 A0A2R6Q7S6 A0A2R6Q8D9 A0A2R6QJ66 A0A2R6QY07 A0A2R6R054 A0A2R6R0K5 A0A2R6R9H4 A0A2R6RBH6 A0A2R6RC56 A0A2R6RGJ1 A0A2R6RGT7 A0A2R6RGV9 A0A2R6RGY0 A0A2R6RU49 A0A2R6RW75 A0A2R6RWV9	over	0.030633	0.501599	0.111111
Genetic Information Processing	Transcription	ko03040	Spliceosome	7	163	118	6374	0.042945	0.018513	A0A2R6QU72 A0A2R6PV33 A0A2R6Q6E4 A0A2R6QCJ1 A0A2R6QSW0 A0A2R6RGB7 A0A2R6RYZ3	A0A2R6PVX2 A0A2R6R8P4 A0A2R6P5L9 A0A2R6PAJ9 A0A2R6PDT7 A0A2R6PGM8 A0A2R6PR95 A0A2R6PSH0 A0A2R6PXX4 A0A2R6Q533 A0A2R6QD01 A0A2R6QDB0 A0A2R6QKH4 A0A2R6QKL1 A0A2R6QU38 A0A2R6QU72 A0A2R6QXP8 A0A2R6QZL9 A0A2R6R0K9 A0A2R6R4A2 A0A2R6R4N0 A0A2R6R7S1 A0A2R6RDM9 A0A2R6S0U2 A0A2R6S1T5 A0A2R6S2F6 A0A2R6S2W4 A0A2R6P338 A0A2R6P3Q5 A0A2R6P571 A0A2R6P7V0 A0A2R6P975 A0A2R6PBP1 A0A2R6PCM6 A0A2R6PF91 A0A2R6PFK5 A0A…	over	0.0310586	0.501599	0.059322
Metabolism	Lipid metabolism	ko00561	Glycerolipid metabolism	3	163	29	6374	0.018405	0.00455	A0A2R6PFN8 A0A2R6R9Q5 A0A2R6RRM1	A0A2R6PDA0 A0A2R6PH31 A0A2R6PLP3 A0A2R6PV26 A0A2R6Q3A6 A0A2R6Q8S0 A0A2R6QCD2 A0A2R6QV84 A0A2R6RWL5 A0A2R6P3I9 A0A2R6P794 A0A2R6PE16 A0A2R6PFN8 A0A2R6PHG8 A0A2R6PIN4 A0A2R6PSM8 A0A2R6PTY4 A0A2R6QGQ2 A0A2R6QIE5 A0A2R6QK51 A0A2R6QNE4 A0A2R6QYU5 A0A2R6R1K8 A0A2R6R3S7 A0A2R6R4Q3 A0A2R6R9Q5 A0A2R6RBU8 A0A2R6RDH4 A0A2R6RRM1	over	0.0368823	0.501599	0.103448
Metabolism	Biosynthesis of other secondary metabolites	ko00232	Caffeine metabolism	1	163	2	6374	0.006135	0.000314	A0A2R6P8A6	A0A2R6QAQ6 A0A2R6P8A6	over	0.0504952	0.541339	0.5
Metabolism	Carbohydrate metabolism	ko00500	Starch and sucrose metabolism	5	163	81	6374	0.030675	0.012708	A0A2R6PMF0 A0A2R6Q5A7 A0A2R6R289 A0A2R6RJ79 A0A2R6QKU8	A0A2R6QCQ4 A0A2R6RMD9 S4SLG9 A0A2R6P3Y8 A0A2R6P4P5 A0A2R6P6A6 A0A2R6P9I7 A0A2R6PBI3 A0A2R6PGP8 A0A2R6PH04 A0A2R6PM24 A0A2R6PMF0 A0A2R6PP39 A0A2R6PT54 A0A2R6PWK1 A0A2R6PXN7 A0A2R6PZV5 A0A2R6Q1K1 A0A2R6Q4Z7 A0A2R6Q5A7 A0A2R6Q9B6 A0A2R6QJ92 A0A2R6QMR9 A0A2R6QRY2 A0A2R6QUA0 A0A2R6QUY6 A0A2R6QVI1 A0A2R6R289 A0A2R6R2W5 A0A2R6R4A0 A0A2R6R7R7 A0A2R6RAF2 A0A2R6RAN9 A0A2R6RG28 A0A2R6RJ79 A0A2R6RJU7 A0A2R6R…	over	0.055726	0.541339	0.0617284
Environmental Information Processing	Signal transduction	ko04016	MAPK signaling pathway - plant	3	163	37	6374	0.018405	0.005805	A0A2R6PMH5 A0A2R6R0K5 A0A2R6RGY0	A0A2R6PZC1 A0A2R6RMD2 A0A2R6PQ28 A0A2R6PT34 A0A2R6PU03 A0A2R6Q200 A0A2R6Q2C7 A0A2R6Q8Q1 A0A2R6QPP3 A0A2R6QT68 A0A2R6QXR8 A0A2R6RCF2 A0A2R6RCX2 A0A2R6RIV6 A0A2R6RIX8 A0A2R6RMD1 A0A2R6RXT8 A0A2R6S2P7 A0A410UD28 A0A2R6P7W8 A0A2R6P8G8 A0A2R6PCQ2 A0A2R6PFE1 A0A2R6PMH5 A0A2R6Q1F2 A0A2R6Q556 A0A2R6Q654 A0A2R6Q6J6 A0A2R6QUR4 A0A2R6R0K5 A0A2R6RC56 A0A2R6RGJ1 A0A2R6RGT7 A0A2R6RGV9 A0A2R6RGY0 A0A2R6RNW6 A0A…	over	0.0677412	0.5758	0.0810811
Metabolism	Biosynthesis of other secondary metabolites	ko00940	Phenylpropanoid biosynthesis	3	163	51	6374	0.018405	0.008001	A0A2R6RBA4 A0A2R6RLD7 A0A2R6Q5Y3	A0A2R6P6I5 A0A2R6P897 A0A2R6P8E4 A0A2R6P8V2 A0A2R6P9D8 A0A2R6PFT0 A0A2R6QJF5 A0A2R6QSX2 A0A2R6QZ66 A0A2R6R2Q5 A0A2R6R4L6 A0A2R6R5E7 A0A2R6R6D4 A0A2R6R8J4 A0A2R6RBA4 A0A2R6RK85 A0A2R6RLD7 A0A2R6RNY8 A0A2R6RTA1 A0A2R6RXJ1 A0A2R6S164 A0A2R6S2S5 A0A2R6P3U5 A0A2R6P7K0 A0A2R6PF03 A0A2R6PQ80 A0A2R6QAZ8 A0A2R6QPN2 A0A2R6R1T8 A0A2R6R7Z7 A0A2R6R839 A0A2R6RC55 A0A2R6RQD5 A0A2R6P3F0 A0A2R6Q1M9 A0A2R6Q5Y3 A0A…	over	0.141074	0.80832	0.0588235
Metabolism	Metabolism of terpenoids and polyketides	ko00903	Limonene and pinene degradation	1	163	7	6374	0.006135	0.001098	A0A2R6PFN8	A0A2R6P3I9 A0A2R6PE16 A0A2R6PFN8 A0A2R6QGQ2 A0A2R6QYU5 A0A2R6R3S7 A0A2R6RDH4	over	0.165918	0.80832	0.142857
