# Supplementary material for: A 4D Proteome Investigation of the Potential Mechanisms of SA in Triggering Resistance in Kiwifruit to Pseudomonas syringae pv. actinidiae
Source: Int J Mol Sci. 2023 Dec 13;24(24):17448. doi: 10.3390/ijms242417448 (PMC10744097; doi:10.3390/ijms242417448)
Supplement: Supplementary file 1 [file ijms-24-17448-s001.zip › Table S2.xlsx]

## Sheet: Sheet1
I24H vs. CK
SubLocation	Seqs_Num	Sequences
Cytoplasmic	127	A0A2R6RED1;A0A2R6RN82;A0A2R6PJE2;A0A2R6PM77;A0A2R6RRN4;A0A2R6R6C3;A0A2R6PJQ0;A0A2R6PUV5;A0A2R6P3T7;A0A2R6S344;A0A2R6R317;A0A2R6QS20;A0A2R6QP14;A0A2R6PLY7;A0A2R6QNV5;A0A2R6PIM8;A0A2R6QML0;A0A2R6Q5A7;A0A2R6QCR6;A0A2R6Q036;A0A2R6QN74;A0A2R6QUX7;A0A2R6R980;A0A2R6R281;A0A2R6R043;A0A2R6PJW3;A0A2R6P7K2;A0A2R6RBB6;A0A2R6Q2H5;A0A2R6PKG0;A0A2R6RRX4;A0A2R6PD83;A0A2R6PBG2;A0A2R6PXG3;A0A2R6PJP3;A0A2R6PSV8;A0A…
Nuclear	99	A0A2R6R354;A0A2R6RRI8;A0A2R6PHT1;A0A2R6PBK5;A0A2R6QTF7;A0A2R6P3T7;A0A2R6QCP4;A0A2R6RSC4;A0A2R6QVU3;A0A2R6RFK5;A0A2R6QVN9;A0A2R6QML0;A0A2R6Q1F2;A0A2R6P911;A0A2R6QQ69;A0A2R6RHP6;A0A2R6PIH9;A0A2R6P586;A0A2R6R5K1;A0A2R6PSM4;A0A2R6QN74;A0A2R6PNS3;A0A2R6RD79;A0A2R6Q1P5;A0A2R6R281;A0A2R6QXJ1;A0A2R6QKI9;A0A2R6RRX4;A0A2R6S2Y9;A0A2R6R864;A0A2R6R9Q7;A0A2R6PGR7;A0A2R6QWI1;A0A2R6RCP4;A0A2R6PRT4;A0A2R6PLL5;A0A…
PlasmaMembrane	65	A0A2R6QS58;A0A2R6R354;A0A2R6PJE2;A0A2R6S0S9;A0A2R6R317;A0A2R6RRU9;A0A2R6QVU3;A0A2R6PZP0;A0A2R6S2X9;A0A2R6R9Q5;A0A2R6QY34;A0A2R6Q3C2;A0A1X9ZIF6;A0A2R6RV44;A0A2R6RW68;A0A2R6PCP5;A0A2R6P2K9;A0A2R6PQS2;A0A2R6PH04;A0A2R6PTP3;A0A2R6R8G3;A0A2R6QDW9;A0A2R6P869;A0A2R6PU60;A0A2R6RV45;A0A2R6PA04;A0A2R6QT64;A0A2R6QZE3;A0A2R6RBD1;A0A2R6R7Q3;A0A2R6Q576;A0A2R6PRY8;A0A2R6RJC1;A0A2R6P794;A0A2R6QVG8;A0A2R6PQG6;A0A…
Chloroplast	56	A0A2R6PHT1;A0A2R6QAG5;A0A2R6RN82;A0A2R6REN2;A0A2R6R6C3;A0A2R6PLY7;A0A2R6QJW8;A0A2R6Q1W4;A0A2R6RTS3;A0A2R6P3L6;A0A2R6R281;A0A2R6RY68;A0A2R6RBB6;A0A2R6QXV3;A0A2R6PGR7;A0A2R6PQS2;A0A2R6R336;A0A2R6Q117;A0A2R6QTN6;A0A2R6R452;A0A2R6R0H9;A0A2R6PDB7;A0A2R6RNL7;A0A2R6RXF3;A0A2R6S024;A0A2R6Q6I0;A0A2R6PUZ1;A0A2R6QPN2;A0A2R6RJC1;A0A2R6PM10;Q7HJU5;A0A2R6P794;A0A2R6PII9;A0A2R6QIH9;A0A2R6PHV7;A0A2R6QEB7;A0A2R6R…
Extracellular	53	A0A2R6RRI8;A0A2R6P2N0;A0A2R6P3T7;A0A2R6R4V1;A0A2R6QY34;A0A2R6RRU4;A0A2R6PMD8;A0A2R6RT12;A0A2R6R5G9;A0A2R6RAG3;A0A2R6RRW0;A0A2R6QKV9;A0A2R6QV74;A0A2R6Q647;A0A2R6P2K9;A0A2R6PDV0;A0A2R6R9S7;A0A2R6PH04;A0A2R6Q8S8;A0A2R6RP04;A0A2R6QK12;A0A2R6Q5C4;A0A2R6PZL9;A0A2R6QLY1;A0A2R6QLA0;A0A2R6QWD0;A0A2R6QJX0;A0A2R6QZE3;A0A2R6PAY3;A0A2R6Q576;A0A2R6R2P4;A0A2R6QBX0;A0A410UD25;A0A2R6Q7Q5;A0A2R6RUD9;A0A2R6PY27;A0A…
Mitochondrial	44	A0A2R6R6C3;A0A2R6QS20;A0A2R6PLY7;A0A2R6PZP0;A0A2R6RYW7;A0A2R6QYW0;A0A2R6RBE4;A0A2R6QYC4;A0A2R6RRN1;A0A2R6R043;A0A2R6QXJ1;A0A2R6RS80;A0A2R6RBB6;A0A2R6RD30;A0A2R6RKQ8;A0A2R6S024;A0A2R6QG47;A0A2R6QXS0;Q7HJU5;A0A2R6QDT2;A0A2R6QKF6;A0A2R6Q7Q5;A0A2R6RBC1;A0A2R6QXZ4;A0A2R6P4X1;A0A2R6R8P4;A0A2R6RYG2;A0A2R6Q5J7;A0A2R6RE75;A0A2R6R839;A0A2R6Q3Y4;A0A2R6PT18;A0A2R6RSK7;A0A2R6R340;A0A2R6P4Q1;A0A2R6R5U5;A0A2R6R…
Lysosomal	6	A0A2R6QY34;A0A2R6RAG3;A0A2R6Q0S3;A0A2R6QWD0;A0A2R6Q9Y0;A0A2R6RBV1
ER	3	A0A2R6S236;A0A2R6QCU5;A0A2R6S1Q5
Golgi	1	A0A2R6RTB6
I48H vs. CK
SubLocation	Seqs_Num	Sequences
Cytoplasmic	143	A0A2R6QAH6;A0A2R6PI27;A0A2R6PQ97;A0A2R6Q675;A0A2R6RF54;A0A2R6PEJ6;A0A2R6PT97;A0A2R6R0I2;A0A2R6QL91;A0A2R6QV30;A0A2R6QQJ9;A0A2R6RCM6;A0A2R6R7Z7;A0A2R6QJK1;A0A2R6QAZ8;A0A2R6PJP3;A0A2R6PJP5;A0A2R6RES0;A0A2R6PQQ2;A0A2R6Q0P3;A0A2R6Q1F4;A0A2R6P7K0;A0A2R6Q983;A0A2R6RB41;A0A2R6PJX2;A0A2R6R6C3;A0A2R6PZ97;A0A2R6RYG2;A0A2R6P7E4;A0A2R6P509;A0A2R6QSR1;A0A2R6PY71;A0A2R6Q0N3;A0A2R6RXE8;A0A2R6P3U5;A0A2R6R2Q9;A0A…
Nuclear	127	A0A2R6QAH6;A0A2R6S2Y9;A0A2R6RSL3;A0A2R6R0K5;A0A2R6Q7D0;A0A2R6PEJ6;A0A2R6RYZ3;A0A2R6R7Q5;A0A2R6RW87;A0A2R6P2K1;A0A2R6QPK6;A0A2R6RG51;A0A2R6RBA4;A0A2R6Q1P5;A0A2R6QQJ9;A0A2R6QA06;A0A2R6RYY3;A0A2R6PE07;A0A2R6Q1F4;A0A2R6Q983;A0A2R6QVN9;A0A2R6RHP6;A0A2R6RFK5;A0A2R6Q6E4;A0A2R6PTW7;A0A2R6P5M1;A0A2R6RYG2;A0A2R6R6L1;A0A2R6PKP2;A0A2R6RXP5;A0A2R6Q0N3;A0A2R6PHJ6;A0A2R6PSN0;A0A2R6R2Q9;A0A2R6PKX0;A0A2R6P993;A0A…
PlasmaMembrane	73	A0A2R6QKU8;A0A2R6PQK3;A0A2R6RSL3;A0A2R6QT64;A0A2R6QKT1;A0A2R6RW87;A0A2R6R2Z2;A0A2R6R1N1;A0A2R6R3E2;A0A2R6RW68;A0A2R6R9W9;A0A2R6R8G5;A0A2R6P2V9;A0A2R6QL41;A0A2R6RBC9;A0A2R6Q9C7;A0A2R6Q749;A0A2R6S0S9;A0A2R6PPM7;A0A2R6P7F0;A0A2R6RXB1;A0A2R6QVJ9;A0A2R6RUU5;A0A2R6RAW8;A0A2R6R5E3;A0A2R6P4P7;A0A2R6QBT9;A0A2R6R6R0;A0A2R6QYZ8;A0A2R6P2T7;A0A2R6RSK7;A0A2R6S2X9;A0A2R6PJE2;A0A2R6P8A6;A0A2R6S3A6;A0A2R6Q3M9;A0A…
Chloroplast	68	A0A2R6QFC9;A0A2R6Q0E3;A0A2R6PT97;A0A2R6R0I2;A0A2R6QL91;A0A2R6QWF2;A0A2R6RXF3;A0A2R6S282;A0A2R6RCM6;A0A2R6S0E8;A0A2R6RUS2;A0A2R6QQI4;A0A2R6RB95;A0A2R6Q9C7;A0A2R6RNL7;A0A2R6Q749;A0A2R6R6C3;A0A0C5CHX5;A0A2R6RY68;A0A2R6PV62;A0A2R6RTE9;A0A2R6PS97;A0A2R6P3U5;A0A2R6S024;A0A2R6PJI2;A0A2R6R148;A0A2R6QPN2;A0A2R6QSS1;A0A2R6R1S2;A0A2R6P4Q1;A0A2R6QXV3;A0A2R6QJ96;A0A2R6QVA6;A0A2R6R281;A0A2R6PUZ1;A0A2R6PGR7;A0A…
Extracellular	66	A0A2R6S0H7;A0A2R6P8G4;A0A2R6PMH3;A0A2R6QKV9;A0A2R6R7Q5;A0A2R6QKT1;A0A2R6RRD6;A0A2R6S282;A0A2R6R3E2;A0A2R6QCR4;A0A2R6RRU4;A0A2R6RT12;A0A2R6QK12;A0A2R6QL41;A0A2R6Q1F4;A0A2R6PMD8;A0A2R6PPM7;A0A2R6RGC3;A0A2R6QWD0;A0A2R6PW28;A0A2R6QV74;A0A2R6P6I5;A0A2R6RKZ5;A0A2R6PUE7;A0A2R6R2W8;A0A2R6RLD7;A0A2R6QRV6;A0A2R6PJ58;A0A2R6QLA0;A0A2R6RGR7;A0A2R6Q5B5;A0A2R6QBX0;A0A2R6R820;A0A2R6PI16;A0A2R6Q8S8;A0A2R6RRN6;A0A…
Mitochondrial	53	A0A2R6QAH6;A0A2R6Q5J7;A0A2R6RSL3;A0A2R6RW87;A0A2R6R0I2;A0A2R6QYC4;A0A2R6S0E8;A0A2R6RUS2;A0A2R6RYW7;A0A2R6R6C3;A0A2R6P5M1;A0A2R6RYG2;A0A2R6S024;A0A2R6PMF0;A0A2R6PW28;A0A2R6RXN2;A0A2R6QSS1;A0A2R6RKZ5;A0A2R6Q3T2;A0A2R6REE6;A0A2R6QKF6;A0A2R6P4Q1;A0A2R6PAT9;A0A2R6RSK7;A0A2R6R9X9;A0A2R6QNI8;A0A4D6FSW7;A0A2R6RBC1;A0A2R6QDT2;A0A2R6R959;A0A2R6P821;A0A2R6Q937;A0A2R6QQB9;A0A2R6QHW6;A0A2R6R043;A0A2R6QWB8;A0A…
Lysosomal	6	A0A2R6R1J5;A0A2R6QCR4;A0A2R6QWD0;A0A2R6QY34;A0A2R6RBV1;A0A2R6RBX7
ER	3	A0A2R6S1Q5;A0A2R6S236;A0A2R6RYD3
Vacuole	2	A0A2R6QKU8;L7TV20
Peroxisomal	2	A0A2R6QFS8;A0A2R6PZC1
Golgi	2	A0A2R6PZ97;A0A2R6RTB6
