# Supplementary material for: A 4D Proteome Investigation of the Potential Mechanisms of SA in Triggering Resistance in Kiwifruit to Pseudomonas syringae pv. actinidiae
Source: Int J Mol Sci. 2023 Dec 13;24(24):17448. doi: 10.3390/ijms242417448 (PMC10744097; doi:10.3390/ijms242417448)
Supplement: Supplementary file 1 [file ijms-24-17448-s001.zip › Table S3.xlsx]

## Sheet: Sheet1
SA vs. CK
SubLocation	Seqs_Num	Sequences
Cytoplasmic	454	A0A2R6Q0I5;A0A2R6RRK6;A0A2R6R7R7;A0A2R6QXA4;A0A2R6R150;A0A2R6PY42;A0A2R6QE66;A0A2R6S0T3;A0A2R6PBE8;A0A2R6R043;A0A2R6P5T4;A0A2R6QSH7;A0A2R6RBS8;A0A2R6R4X5;A0A2R6R054;A0A2R6QMM0;A0A2R6QVI1;A0A2R6R3Y6;A0A2R6Q4R8;A0A2R6Q8D9;A0A2R6QXD0;A0A2R6QS08;A0A2R6RCA6;G3DSB8;A0A2R6QVI0;A0A2R6RH43;A0A2R6R4Z3;A0A2R6P9N2;A0A2R6QH72;A0A2R6QZT6;A0A2R6R8Y0;A0A2R6QWB8;A0A2R6RHF6;A0A2R6RN82;A0A2R6QWZ8;A0A2R6R6A2;A0A2R6Q…
Nuclear	290	A0A2R6PPV9;A0A2R6PSN0;A0A2R6R023;A0A2R6QA06;A0A2R6R754;A0A2R6P5T4;A0A2R6QAL2;A0A2R6R4X5;A0A2R6R054;A0A2R6QMM0;A0A2R6RXP5;A0A2R6RCA6;A0A2R6S0N7;A0A2R6QAQ3;A0A2R6R538;A0A2R6RNS3;A0A2R6PMG7;A0A2R6RHC8;A0A2R6RGQ3;A0A2R6PZ82;A0A2R6R3C3;A0A2R6S242;A0A2R6RHQ2;A0A2R6RZ47;A0A2R6PUU9;A0A2R6P338;A0A2R6RTE1;A0A2R6R3U3;A0A2R6QS51;A0A2R6P2S8;A0A873HT59;A0A2R6QDC3;A0A2R6P688;A0A2R6QD01;A0A2R6QNG4;A0A2R6R3T7;A0A…
Chloroplast	232	A0A2R6P2L8;A0A2R6Q0I5;A0A2R6QXA4;A0A2R6RSL7;A0A2R6P590;A0A2R6Q4N9;A0A2R6P5T4;A0A2R6QUY8;A0A2R6QXD0;A0A2R6QVI0;A0A2R6S0N7;A0A2R6Q1Q4;A0A2R6QWB8;A0A2R6RHF6;A0A2R6RN82;A0A2R6RHC8;A0A2R6R9C0;A0A2R6PDF1;A0A2R6PJR6;A0A2R6QTY8;A0A2R6RCQ6;A0A2R6PGH4;A0A2R6PHT1;A0A2R6QT76;A0A2R6PB21;A0A2R6R1Z5;A0A2R6PNX2;A0A2R6RNW5;A0A2R6QVD9;A0A2R6RUW4;A0A2R6RPD1;A0A2R6QII0;A0A2R6Q758;A0A2R6RNJ3;A0A2R6PT10;A0A2R6QVF5;A0A…
PlasmaMembrane	189	A0A2R6PDE1;A0A2R6QXA4;A0A2R6Q3B0;A0A2R6QUY8;A0A2R6Q922;A0A2R6RKZ6;A0A2R6PFE5;A0A2R6P7S3;A0A2R6RSV4;A0A2R6S0F5;A0A2R6Q1Q4;A0A2R6PH04;A0A2R6PLZ9;A0A2R6R057;A0A2R6PPM7;A0A2R6PDH4;A0A2R6Q0H1;A0A2R6PTQ7;A0A2R6Q672;A0A2R6QWU0;A0A2R6PDF1;A0A2R6RYS8;A0A2R6R5N7;A0A2R6P2S8;A0A873HT59;A0A2R6Q9G3;A0A2R6RJW7;A0A2R6PFS0;A0A2R6R8W6;A0A2R6R1Y7;A0A2R6P897;A0A2R6QII0;A0A2R6S048;A0A2R6P4J6;A0A2R6RUU5;A0A2R6PPH7;A0A…
Mitochondrial	138	A0A2R6PY42;A0A2R6RCG5;A0A2R6QE66;A0A2R6S0T3;A0A2R6R754;A0A2R6R043;A0A2R6Q1E1;A0A2R6R054;A0A2R6Q4R8;A0A2R6QGD8;A0A2R6QVI0;A0A2R6QWB8;A0A2R6QYC4;A0A2R6PJY2;A0A2R6QKF6;A0A2R6RHC8;A0A2R6QTU2;A0A2R6QS51;A0A2R6QKT6;A0A2R6QT76;A0A2R6PP73;A0A2R6PB21;A0A2R6QYU5;A0A2R6Q937;A0A2R6R565;A0A2R6QVD9;A0A2R6RBC1;A0A2R6RPD1;A0A2R6RT23;A0A2R6R3S0;A0A2R6RWF3;A0A2R6PP91;A0A2R6RFG1;A0A2R6QXS0;A0A2R6P4F7;A0A2R6PK85;A0A…
Extracellular	111	A0A2R6PDE1;A0A2R6RF62;A0A2R6PUY6;A0A2R6RGT7;A0A2R6Q603;A0A2R6QXC1;A0A2R6RUZ5;A0A2R6R3U4;A0A2R6RVC3;A0A2R6Q1Q4;A0A2R6PH04;A0A2R6Q6Y5;A0A2R6RGQ3;A0A2R6PPM7;A0A2R6P9Z7;A0A2R6PTQ7;A0A2R6S0U7;A0A2R6Q672;A0A2R6R8L8;A0A2R6QDC3;A0A2R6RJW7;A0A2R6PMN8;A0A2R6PEJ5;A0A2R6R8W6;A0A2R6P897;A0A2R6Q9S8;A0A2R6PPH7;A0A2R6R3G2;A0A2R6RDG6;A0A2R6PK85;A0A2R6PGN9;A0A2R6QTR5;A0A2R6PAX8;A0A2R6R3N0;A0A2R6PVB4;A0A2R6QK63;A0A…
Lysosomal	11	A0A2R6QAM4;A0A2R6R342;A0A2R6PT96;A0A2R6QCR3;A0A2R6QC08;A0A2R6RPE4;A0A2R6P7B7;A0A2R6RAX3;A0A2R6QY34;A0A2R6PTI2;A0A2R6PL71
Golgi	11	A0A2R6P7B4;A0A2R6RXH1;A0A2R6P7G6;A0A2R6Q1K9;A0A2R6QF39;A0A2R6RMF4;A0A2R6P3J7;A0A2R6RHD0;A0A2R6Q2D2;A0A2R6PI73;A0A2R6PFU2
ER	5	A0A2R6PPG9;A0A2R6S1Q5;A0A2R6Q921;A0A2R6QJP9;A0A2R6PSJ5
Vacuole	4	S4SKQ0;A0A2R6QZQ1;A0A2R6Q574;A0A2R6RU43
Peroxisomal	3	A0A2R6PZC1;A0A2R6PPC5;A0A2R6RMD2
Cytoskeletal	2	A0A2R6QCE8;A0A2R6QD11
