# Supplementary material for: A 4D Proteome Investigation of the Potential Mechanisms of SA in Triggering Resistance in Kiwifruit to Pseudomonas syringae pv. actinidiae
Source: Int J Mol Sci. 2023 Dec 13;24(24):17448. doi: 10.3390/ijms242417448 (PMC10744097; doi:10.3390/ijms242417448)
Supplement: Supplementary file 1 [file ijms-24-17448-s001.zip › Table S4.xlsx]

## Sheet: Sheet1
SA vs. CK (Up)
Level1	Level2	Map_ID	Map_Name	Test	TestAll	Ref	RefAll	Test_per	Ref_per	Test_Seq	Ref_Seq	Over_Under	P value	FDR	richFactor
Metabolism	Lipid metabolism	ko00600	Sphingolipid metabolism	5	187	21	6374	0.026738	0.003295	A0A2R6PL71 A0A2R6QAM4 A0A2R6RX87 A0A2R6QZ73 A0A2R6R8L8	A0A2R6P674 A0A2R6PDF1 A0A2R6PH31 A0A2R6PL71 A0A2R6PLP3 A0A2R6PSZ5 A0A2R6Q6M7 A0A2R6QAM4 A0A2R6QKX0 A0A2R6RF11 A0A2R6RRL6 A0A2R6RTM6 A0A2R6RWL5 A0A2R6RX87 A0A2R6PU38 A0A2R6QQU5 A0A2R6QZ73 A0A2R6R1K9 A0A2R6R8L8 A0A2R6RFC0 A0A2R6S1Z7	over	0.000285907	0.0137235	0.238095
Metabolism	Biosynthesis of other secondary metabolites	ko00940	Phenylpropanoid biosynthesis	6	187	51	6374	0.032086	0.008001	A0A2R6P6I5 A0A2R6P897 A0A2R6P8V2 A0A2R6R5E7 A0A2R6RTA1 A0A2R6QV30	A0A2R6P6I5 A0A2R6P897 A0A2R6P8E4 A0A2R6P8V2 A0A2R6P9D8 A0A2R6PFT0 A0A2R6QJF5 A0A2R6QSX2 A0A2R6QZ66 A0A2R6R2Q5 A0A2R6R4L6 A0A2R6R5E7 A0A2R6R6D4 A0A2R6R8J4 A0A2R6RBA4 A0A2R6RK85 A0A2R6RLD7 A0A2R6RNY8 A0A2R6RTA1 A0A2R6RXJ1 A0A2R6S164 A0A2R6S2S5 A0A2R6P3U5 A0A2R6P7K0 A0A2R6PF03 A0A2R6PQ80 A0A2R6QAZ8 A0A2R6QPN2 A0A2R6R1T8 A0A2R6R7Z7 A0A2R6R839 A0A2R6RC55 A0A2R6RQD5 A0A2R6P3F0 A0A2R6Q1M9 A0A2R6Q5Y3 A0A…	over	0.00353551	0.0848522	0.117647
Metabolism	Glycan biosynthesis and metabolism	ko00531	Glycosaminoglycan degradation	2	187	8	6374	0.010695	0.001255	A0A2R6PL71 A0A2R6QAM4	A0A2R6PL71 A0A2R6PSZ5 A0A2R6QAM4 A0A2R6QKX0 A0A2R6RTM6 A0A2R6PCW0 A0A2R6QKR6 A0A2R6R4S2	over	0.0213368	0.201367	0.25
Cellular Processes	Transport and catabolism	ko04142	Lysosome	5	187	57	6374	0.026738	0.008943	A0A2R6PL71 A0A2R6QAM4 A0A2R6Q574 A0A2R6QZ73 A0A2R6R8L8	A0A2R6P339 A0A2R6P3J7 A0A2R6P7D7 A0A2R6PHJ6 A0A2R6PI73 A0A2R6PL71 A0A2R6PSZ5 A0A2R6Q351 A0A2R6Q360 A0A2R6QAM4 A0A2R6QJ06 A0A2R6QKX0 A0A2R6QQJ8 A0A2R6QZH1 A0A2R6R1K3 A0A2R6R5U0 A0A2R6R7Q6 A0A2R6RBT2 A0A2R6RMN9 A0A2R6RQY2 A0A2R6RTM6 A0A2R6RWQ9 A0A2R6PBH8 A0A2R6PD49 A0A2R6PDX3 A0A2R6PHG5 A0A2R6PIB9 A0A2R6PIQ2 A0A2R6PXP8 A0A2R6PYP9 A0A2R6Q0B2 A0A2R6Q0I5 A0A2R6Q1X4 A0A2R6Q2Y8 A0A2R6Q4Z1 A0A2R6Q574 A0A…	over	0.0251709	0.201367	0.0877193
Metabolism	Carbohydrate metabolism	ko00052	Galactose metabolism	3	187	37	6374	0.016043	0.005805	A0A2R6RUK1 S4SKQ0 A0A2R6Q087	A0A2R6PIR7 A0A2R6R485 A0A2R6RT68 A0A2R6PBI3 A0A2R6PE31 A0A2R6PGP8 A0A2R6PH31 A0A2R6PI07 A0A2R6PLP3 A0A2R6PM24 A0A2R6PSZ5 A0A2R6Q4Z7 A0A2R6QN19 A0A2R6QR60 A0A2R6QUY6 A0A2R6R4A0 A0A2R6RAF2 A0A2R6RJ79 A0A2R6RUK1 A0A2R6RWL5 A0A2R6S2X2 S4SKQ0 S4SLH3 A0A2R6Q087 A0A2R6Q143 A0A2R6Q9S8 A0A2R6QCZ1 A0A2R6QRZ7 A0A2R6QVY0 A0A2R6R155 A0A2R6R1K8 A0A2R6R1K9 A0A2R6R564 A0A2R6R5Z9 A0A2R6RBU8 A0A2R6RPF2 S5XAM9	over	0.0933926	0.560356	0.0810811
Metabolism	Carbohydrate metabolism	ko00520	Amino sugar and nucleotide sugar metabolism	5	187	92	6374	0.026738	0.014434	A0A2R6PL71 A0A2R6QAM4 A0A2R6S0C8 A0A2R6PYL7 A0A2R6R7J9	A0A2R6PME9 A0A2R6QCQ4 P86473 S4SLG9 A0A2R6P3S6 A0A2R6P9N1 A0A2R6PBI3 A0A2R6PCI0 A0A2R6PCJ3 A0A2R6PGP8 A0A2R6PI07 A0A2R6PL71 A0A2R6PLC2 A0A2R6PM24 A0A2R6PNW5 A0A2R6PRP1 A0A2R6PU99 A0A2R6PWU5 A0A2R6PZV5 A0A2R6Q200 A0A2R6Q2M8 A0A2R6Q4Z7 A0A2R6QAM4 A0A2R6QH72 A0A2R6QHG4 A0A2R6QKX0 A0A2R6QN19 A0A2R6QSK1 A0A2R6QUY6 A0A2R6QVM4 A0A2R6R2W5 A0A2R6R4A0 A0A2R6R968 A0A2R6R9X6 A0A2R6RAF2 A0A2R6RIV6 A0A2R6RJ79 …	over	0.132606	0.612406	0.0543478
Metabolism	Metabolism of other amino acids	ko00430	Taurine and hypotaurine metabolism	1	187	6	6374	0.005348	0.000941	A0A2R6QUX9	A0A2R6Q517 A0A2R6QUX9 A0A2R6Q1L3 A0A2R6QX59 A0A2R6RJ67 A0A2R6RND7	over	0.16367	0.612406	0.166667
Genetic Information Processing	Transcription	ko03040	Spliceosome	5	187	118	6374	0.026738	0.018513	A0A2R6PSH0 A0A2R6QD01 A0A2R6QU38 A0A2R6P338 A0A2R6RD43	A0A2R6PVX2 A0A2R6R8P4 A0A2R6P5L9 A0A2R6PAJ9 A0A2R6PDT7 A0A2R6PGM8 A0A2R6PR95 A0A2R6PSH0 A0A2R6PXX4 A0A2R6Q533 A0A2R6QD01 A0A2R6QDB0 A0A2R6QKH4 A0A2R6QKL1 A0A2R6QU38 A0A2R6QU72 A0A2R6QXP8 A0A2R6QZL9 A0A2R6R0K9 A0A2R6R4A2 A0A2R6R4N0 A0A2R6R7S1 A0A2R6RDM9 A0A2R6S0U2 A0A2R6S1T5 A0A2R6S2F6 A0A2R6S2W4 A0A2R6P338 A0A2R6P3Q5 A0A2R6P571 A0A2R6P7V0 A0A2R6P975 A0A2R6PBP1 A0A2R6PCM6 A0A2R6PF91 A0A2R6PFK5 A0A…	over	0.264829	0.747752	0.0423729
Environmental Information Processing	Signal transduction	ko04016	MAPK signaling pathway - plant	2	187	37	6374	0.010695	0.005805	A0A2R6RMD2 A0A2R6RGT7	A0A2R6PZC1 A0A2R6RMD2 A0A2R6PQ28 A0A2R6PT34 A0A2R6PU03 A0A2R6Q200 A0A2R6Q2C7 A0A2R6Q8Q1 A0A2R6QPP3 A0A2R6QT68 A0A2R6QXR8 A0A2R6RCF2 A0A2R6RCX2 A0A2R6RIV6 A0A2R6RIX8 A0A2R6RMD1 A0A2R6RXT8 A0A2R6S2P7 A0A410UD28 A0A2R6P7W8 A0A2R6P8G8 A0A2R6PCQ2 A0A2R6PFE1 A0A2R6PMH5 A0A2R6Q1F2 A0A2R6Q556 A0A2R6Q654 A0A2R6Q6J6 A0A2R6QUR4 A0A2R6R0K5 A0A2R6RC56 A0A2R6RGJ1 A0A2R6RGT7 A0A2R6RGV9 A0A2R6RGY0 A0A2R6RNW6 A0A…	over	0.296165	0.779846	0.0540541
Genetic Information Processing	Folding, sorting and degradation	ko04120	Ubiquitin mediated proteolysis	2	187	40	6374	0.010695	0.006275	A0A2R6PQ97 A0A2R6RYQ4	A0A2R6PVX2 A0A2R6R8P4 A0A2R6RHH0 A0A2R6P6V4 A0A2R6PAB3 A0A2R6PPP0 A0A2R6PQ97 A0A2R6PRE5 A0A2R6Q231 A0A2R6QJC3 A0A2R6QY61 A0A2R6QY77 A0A2R6RBR7 A0A2R6RJ00 A0A2R6RV33 A0A2R6P441 A0A2R6P682 A0A2R6PL87 A0A2R6PTW9 A0A2R6PUI2 A0A2R6Q3S4 A0A2R6Q5H5 A0A2R6Q9G3 A0A2R6QBZ4 A0A2R6QC61 A0A2R6QGB7 A0A2R6QQZ2 A0A2R6QR02 A0A2R6QU62 A0A2R6QXJ1 A0A2R6QXU4 A0A2R6R5T9 A0A2R6RE82 A0A2R6RFB3 A0A2R6RG83 A0A2R6RRD5 A0A…	over	0.328869	0.779846	0.05
I24H vs. CK (Down)
Level1	Level2	Map_ID	Map_Name	Test	TestAll	Ref	RefAll	Test_per	Ref_per	Test_Seq	Ref_Seq	Over_Under	P value	FDR	richFactor
Genetic Information Processing	Translation	ko00970	Aminoacyl-tRNA biosynthesis	28	891	59	6374	0.031425	0.009256	A0A2R6Q9L5 A0A2R6QBV0 A0A2R6R732 A0A2R6R8N6 A0A2R6P3L3 A0A2R6PBE8 A0A2R6PCS4 A0A2R6PJZ1 A0A2R6PML3 A0A2R6PSK7 A0A2R6Q0G6 A0A2R6QDN8 A0A2R6QG96 A0A2R6QIG1 A0A2R6QLX9 A0A2R6QMP2 A0A2R6QPD1 A0A2R6QSM6 A0A2R6QT76 A0A2R6QUB2 A0A2R6QUZ5 A0A2R6R0Q9 A0A2R6R235 A0A2R6R3Y6 A0A2R6RDS7 A0A2R6RE77 A0A2R6S0J3 A0A2R6QNN5	A0A2R6PD90 A0A2R6Q9L5 A0A2R6QBV0 A0A2R6R732 A0A2R6R8N6 A0A2R6P3L3 A0A2R6P8D7 A0A2R6PB92 A0A2R6PBE8 A0A2R6PCS4 A0A2R6PDH2 A0A2R6PFW3 A0A2R6PGR6 A0A2R6PGY6 A0A2R6PHD1 A0A2R6PHN3 A0A2R6PJZ1 A0A2R6PML3 A0A2R6PNS7 A0A2R6PNV1 A0A2R6PSK7 A0A2R6PTU2 A0A2R6PV14 A0A2R6Q0G6 A0A2R6Q503 A0A2R6Q5D3 A0A2R6QDN8 A0A2R6QG96 A0A2R6QIG1 A0A2R6QLX9 A0A2R6QMP2 A0A2R6QPD1 A0A2R6QSM6 A0A2R6QT76 A0A2R6QUB2 A0A2R6QUW8 A0A…	over	5.77982e-10	9.42111e-08	0.474576
Metabolism	Energy metabolism	ko00720	Carbon fixation pathways in prokaryotes	13	891	32	6374	0.01459	0.00502	A0A2R6PK04 A0A2R6PH86 A0A2R6PRG3 A0A2R6PTS7 A0A2R6Q758 A0A2R6QTG2 A0A2R6QW64 A0A2R6RV77 A0A2R6RVC3 A0A2R6RX78 A0A2R6PTB4 A0A2R6QEB7 A0A2R6QTU2	A0A2R6PK04 A0A2R6Q1J5 A0A2R6RJ82 A0A2R6RYW8 A0A2R6S2Y0 A0A2R6P3H0 A0A2R6P4M7 A0A2R6PDQ3 A0A2R6PH86 A0A2R6PRG3 A0A2R6PTS7 A0A2R6PVX1 A0A2R6Q3L5 A0A2R6Q758 A0A2R6QCK3 A0A2R6QTG2 A0A2R6QW64 A0A2R6R7L3 A0A2R6RES0 A0A2R6RV77 A0A2R6RVC3 A0A2R6RX78 A0A2R6S0G5 A0A2R6PQP6 A0A2R6PTB4 A0A2R6PTV1 A0A2R6QEB7 A0A2R6QTU2 A0A2R6QWF2 A0A2R6QWM7 A0A2R6RA52 A0A2R6RB23	over	0.000188243	0.0133193	0.40625
Metabolism	Amino acid metabolism	ko00400	Phenylalanine, tyrosine and tryptophan biosynthesis	15	891	41	6374	0.016835	0.006432	U3KRF2 A0A2R6P4F7 A0A2R6PZH5 A0A2R6Q0E3 A0A2R6Q3M8 A0A2R6QPH7 A0A2R6R6G0 A0A2R6RCQ6 A0A2R6RNL7 A0A2R6PGJ2 A0A2R6QL80 A0A2R6QWZ8 A0A2R6QXD0 A0A2R6RIY2 A0A2R6RYK0	U3KRF2 A0A2R6P4F7 A0A2R6P628 A0A2R6PJ97 A0A2R6PKZ4 A0A2R6PL28 A0A2R6PTP7 A0A2R6PTR4 A0A2R6PZH5 A0A2R6Q0E3 A0A2R6Q2U2 A0A2R6Q3M8 A0A2R6Q7I3 A0A2R6QJF0 A0A2R6QPH7 A0A2R6QWM5 A0A2R6QX79 A0A2R6QYG0 A0A2R6R2V3 A0A2R6R6G0 A0A2R6RBD5 A0A2R6RCB3 A0A2R6RCQ6 A0A2R6RKC8 A0A2R6RNL7 A0A2R6PDT8 A0A2R6PGJ2 A0A2R6PGL8 A0A2R6PIZ6 A0A2R6PLK9 A0A2R6PTK2 A0A2R6Q2K2 A0A2R6QL80 A0A2R6QWZ8 A0A2R6QXD0 A0A2R6R677 A0A2R6R…	over	0.00024514	0.0133193	0.365854
Metabolism	Carbohydrate metabolism	ko00620	Pyruvate metabolism	26	891	97	6374	0.029181	0.015218	A0A2R6PK04 A0A2R6PFX3 A0A2R6PGH2 A0A2R6PH22 A0A2R6PH86 A0A2R6PTS7 A0A2R6PW68 A0A2R6Q0R1 A0A2R6QAI8 A0A2R6QSH7 A0A2R6QW64 A0A2R6QW77 A0A2R6R2S2 A0A2R6R340 A0A2R6RCG5 A0A2R6RUT0 A0A2R6RV77 A0A2R6RVC3 A0A2R6RX78 A0A2R6PFN8 A0A2R6QEB7 A0A2R6QYU5 A0A2R6R2L7 A0A2R6RAD8 A0A2R6RDH4 A0A2R6S0X8	A0A2R6PK04 A0A2R6P377 A0A2R6P7G5 A0A2R6PA48 A0A2R6PCU6 A0A2R6PDQ3 A0A2R6PFX3 A0A2R6PGH2 A0A2R6PH22 A0A2R6PH86 A0A2R6PIP8 A0A2R6PJ19 A0A2R6PJU6 A0A2R6PKJ9 A0A2R6PPE6 A0A2R6PRU4 A0A2R6PT09 A0A2R6PTJ2 A0A2R6PTS7 A0A2R6PU68 A0A2R6PV26 A0A2R6PW68 A0A2R6PWB0 A0A2R6PWK5 A0A2R6PX44 A0A2R6PYM8 A0A2R6Q0R1 A0A2R6Q183 A0A2R6Q3B4 A0A2R6Q3I0 A0A2R6Q3L5 A0A2R6Q3U5 A0A2R6Q721 A0A2R6Q820 A0A2R6Q9X3 A0A2R6QAI8 A0A…	over	0.000595774	0.0242778	0.268041
Metabolism	Energy metabolism	ko00910	Nitrogen metabolism	10	891	24	6374	0.011223	0.003765	A0A2R6Q0P3 A0A2R6Q972 A0A2R6P4G8 A0A2R6P990 A0A2R6Q4H9 A0A2R6QVF1 A7YVW4 A0A2R6RH43 A0A2R6RJ66 A0A2R6RL03	A0A2R6Q0P3 A0A2R6Q972 A0A2R6P3H7 A0A2R6P4G8 A0A2R6P990 A0A2R6PKT0 A0A2R6PTZ9 A0A2R6PVW9 A0A2R6Q3L2 A0A2R6Q4H9 A0A2R6QR42 A0A2R6QVF1 A0A2R6QVY9 A0A2R6RDX9 A0A2R6RER8 A0A2R6RK22 A0A2R6RQZ6 A0A2R6RWI6 A0A2R6S1U3 A7YVW3 A7YVW4 A0A2R6RH43 A0A2R6RJ66 A0A2R6RL03	over	0.000826148	0.0253145	0.416667
Metabolism	Lipid metabolism	ko00591	Linoleic acid metabolism	6	891	10	6374	0.006734	0.001569	A0A2R6P8D6 A0A2R6PT97 A0A2R6PV77 A0A2R6REE6 A0A2R6P882 A0A2R6P8A4	A0A2R6P8D6 A0A2R6PKV0 A0A2R6PT97 A0A2R6PV77 A0A2R6QL39 A0A2R6QL56 A0A2R6RAJ6 A0A2R6REE6 A0A2R6P882 A0A2R6P8A4	over	0.000931822	0.0253145	0.6
Metabolism	Carbohydrate metabolism	ko00010	Glycolysis / Gluconeogenesis	28	891	113	6374	0.031425	0.017728	A0A2R6PIR7 A0A2R6RB93 A0A2R6P2Z4 A0A2R6PK04 A0A2R6PZ72 A0A2R6R3S0 A0A2R6RM90 A0A2R6PFX3 A0A2R6PGH2 A0A2R6PH22 A0A2R6Q0R1 A0A2R6QAI8 A0A2R6QJ67 A0A2R6QSH7 A0A2R6QW77 A0A2R6R2W5 A0A2R6R340 A0A2R6RCG5 A0A2R6RMV0 A0A2R6RRL4 A0A2R6RV77 A0A2R6RVC3 A0A2R6RXG3 A0A2R6PFN8 A0A2R6QYU5 A0A2R6R2L7 A0A2R6RDH4 A0A2R6S1K4	A0A2R6PIR7 A0A2R6R485 A0A2R6RB93 A0A2R6RT68 A0A2R6P2Z4 A0A2R6PK04 A0A2R6PZ72 A0A2R6QCJ5 A0A2R6R3S0 A0A2R6RM90 A0A2R6P377 A0A2R6P3C9 A0A2R6P3U8 A0A2R6PBI3 A0A2R6PCU6 A0A2R6PDS7 A0A2R6PE31 A0A2R6PFX3 A0A2R6PGH2 A0A2R6PGP8 A0A2R6PGV5 A0A2R6PH22 A0A2R6PIP8 A0A2R6PJU6 A0A2R6PM24 A0A2R6PPE6 A0A2R6PR00 A0A2R6PR04 A0A2R6PR43 A0A2R6PR64 A0A2R6PR65 A0A2R6PR93 A0A2R6PSC4 A0A2R6PSE5 A0A2R6PUP7 A0A2R6PV26 A0A…	over	0.00142565	0.0331972	0.247788
Metabolism	Carbohydrate metabolism	ko00630	Glyoxylate and dicarboxylate metabolism	22	891	84	6374	0.024691	0.013179	A0A2R6PZC1 A0A2R6RYX7 A0A873HSQ2 A0A2R6P4G8 A0A2R6PD36 A0A2R6PD38 A0A2R6PIP0 A0A2R6PIP7 A0A2R6PRG3 A0A2R6PW68 A0A2R6Q4H9 A0A2R6QTG2 A0A2R6QVF1 A0A2R6R340 A0A2R6RHE8 A0A2R6RUT0 A0A2R6RVC3 Q7HJU5 A0A2R6PTB4 A0A2R6QEB7 A0A2R6RJ66 A0A2R6RL03	A0A2R6PZC1 A0A2R6R356 A0A2R6RMD2 A0A2R6RTU1 A0A2R6RYX7 A0A873HSQ2 A0A2R6P2W5 A0A2R6P4G8 A0A2R6P822 A0A2R6PA48 A0A2R6PCY9 A0A2R6PD36 A0A2R6PD38 A0A2R6PFI7 A0A2R6PHE0 A0A2R6PIH1 A0A2R6PIP0 A0A2R6PIP7 A0A2R6PJU6 A0A2R6PKJ9 A0A2R6PKT0 A0A2R6PRG3 A0A2R6PRU4 A0A2R6PTJ2 A0A2R6PTP2 A0A2R6PTZ9 A0A2R6PU68 A0A2R6PW68 A0A2R6Q2C7 A0A2R6Q2Y1 A0A2R6Q3L2 A0A2R6Q3U5 A0A2R6Q4H9 A0A2R6Q721 A0A2R6QCI8 A0A2R6QFS8 A0A…	over	0.00211706	0.0431351	0.261905
Genetic Information Processing	Folding, sorting and degradation	ko03018	RNA degradation	16	891	57	6374	0.017957	0.008943	A0A2R6PIR7 A0A2R6P2S1 A0A2R6Q4B4 A0A2R6QJ67 A0A2R6QVP0 A0A2R6PEZ1 A0A2R6PUZ1 A0A2R6Q090 A0A2R6Q1U8 A0A2R6QKT6 A0A2R6QP59 A0A2R6QS11 A0A2R6QY14 A0A2R6R148 A0A2R6R3C3 A0A2R6S264	A0A2R6PIR7 A0A2R6R485 A0A2R6RT68 A0A2R6P2S1 A0A2R6PDW7 A0A2R6PQA8 A0A2R6PX58 A0A2R6Q2L6 A0A2R6Q4B4 A0A2R6QI68 A0A2R6QJ67 A0A2R6QT63 A0A2R6QU72 A0A2R6QVP0 A0A2R6RDM9 A0A2R6RH10 A0A2R6RSZ0 A0A2R6RXZ8 A0A2R6S0U2 A0A2R6S2W4 A0A2R6P5A3 A0A2R6P6W7 A0A2R6PCG3 A0A2R6PEY7 A0A2R6PEZ1 A0A2R6PFV6 A0A2R6PH79 A0A2R6PMI8 A0A2R6PU58 A0A2R6PUZ1 A0A2R6PX55 A0A2R6Q090 A0A2R6Q0F4 A0A2R6Q1U8 A0A2R6QE80 A0A2R6QKT6 A0A…	over	0.00394179	0.0584101	0.280702
Metabolism	Carbohydrate metabolism	ko00500	Starch and sucrose metabolism	20	891	81	6374	0.022447	0.012708	A0A2R6RMD9 S4SLG9 A0A2R6P3Y8 A0A2R6P6A6 A0A2R6PH04 A0A2R6PMF0 A0A2R6PXN7 A0A2R6Q5A7 A0A2R6QVI1 A0A2R6R2W5 A0A2R6R7R7 A0A2R6RG28 A0A2R6RMV0 Q8S560 S5WVS5 A0A2R6PIC5 A0A2R6Q0D4 A0A2R6Q6U3 A0A2R6Q8S3 A0A2R6QXA4	A0A2R6QCQ4 A0A2R6RMD9 S4SLG9 A0A2R6P3Y8 A0A2R6P4P5 A0A2R6P6A6 A0A2R6P9I7 A0A2R6PBI3 A0A2R6PGP8 A0A2R6PH04 A0A2R6PM24 A0A2R6PMF0 A0A2R6PP39 A0A2R6PT54 A0A2R6PWK1 A0A2R6PXN7 A0A2R6PZV5 A0A2R6Q1K1 A0A2R6Q4Z7 A0A2R6Q5A7 A0A2R6Q9B6 A0A2R6QJ92 A0A2R6QMR9 A0A2R6QRY2 A0A2R6QUA0 A0A2R6QUY6 A0A2R6QVI1 A0A2R6R289 A0A2R6R2W5 A0A2R6R4A0 A0A2R6R7R7 A0A2R6RAF2 A0A2R6RAN9 A0A2R6RG28 A0A2R6RJ79 A0A2R6RJU7 A0A2R6R…	over	0.00677927	0.0824296	0.246914
Metabolism	Amino acid metabolism	ko00290	Valine, leucine and isoleucine biosynthesis	6	891	14	6374	0.006734	0.002196	A0A2R6QGD8 A0A2R6PIY2 A0A2R6S0S6 A0A2R6PI85 A0A2R6RAD8 A0A2R6S0X8	A0A2R6QGD8 A0A2R6QXI3 A0A2R6PA99 A0A2R6PIY2 A0A2R6PSL8 A0A2R6PXJ2 A0A2R6QBZ3 A0A2R6RKW2 A0A2R6S0G9 A0A2R6S0S6 A0A2R6PI85 A0A2R6QJX8 A0A2R6RAD8 A0A2R6S0X8	over	0.00809125	0.0824296	0.428571
Metabolism	Amino acid metabolism	ko00340	Histidine metabolism	6	891	14	6374	0.006734	0.002196	A0A2R6PTH1 A0A2R6RGH7 A0A2R6PFN8 A0A2R6PGJ2 A0A2R6QYU5 A0A2R6RDH4	A0A2R6PTH1 A0A2R6QAM1 A0A2R6PV26 A0A2R6R0V2 A0A2R6RGH7 A0A2R6RHF1 A0A2R6P3I9 A0A2R6PE16 A0A2R6PFN8 A0A2R6PGJ2 A0A2R6QGQ2 A0A2R6QYU5 A0A2R6R3S7 A0A2R6RDH4	over	0.00809125	0.0824296	0.428571
Cellular Processes	Cellular community - eukaryotes	ko04540	Gap junction	6	891	14	6374	0.006734	0.002196	A0A2R6PM77 A0A2R6QSX4 A0A2R6R3N4 A0A2R6RRK6 A0A2R6RXY6 A0A2R6RYP5	A0A2R6P8C9 A0A2R6PA73 A0A2R6PI02 A0A2R6PM77 A0A2R6PQM7 A0A2R6Q8D3 A0A2R6QJ26 A0A2R6QNB3 A0A2R6QSX4 A0A2R6R3N4 A0A2R6RG74 A0A2R6RRK6 A0A2R6RXY6 A0A2R6RYP5	over	0.00809125	0.0824296	0.428571
Metabolism	Lipid metabolism	ko00071	Fatty acid degradation	11	891	39	6374	0.012346	0.006119	A0A2R6QSH7 A0A2R6QWE6 A0A2R6R3U0 A0A2R6PFN8 A0A2R6QD63 A0A2R6QEB7 A0A2R6QYU5 A0A2R6R2L7 A0A2R6R8Q5 A0A2R6RDH4 A0A2R6S048	A0A2R6P4Q9 A0A2R6PJR9 A0A2R6Q3T2 A0A2R6R4D4 A0A2R6PAT9 A0A2R6PPE6 A0A2R6PV26 A0A2R6Q811 A0A2R6QC05 A0A2R6QEA7 A0A2R6QSH7 A0A2R6QWE6 A0A2R6QXJ2 A0A2R6R3U0 A0A2R6P3I9 A0A2R6P6V5 A0A2R6PE16 A0A2R6PFN8 A0A2R6PHU0 A0A2R6PK50 A0A2R6PKH0 A0A2R6PX71 A0A2R6PXL4 A0A2R6PZE1 A0A2R6QD63 A0A2R6QEB7 A0A2R6QGQ2 A0A2R6QN27 A0A2R6QWF2 A0A2R6QYU5 A0A2R6R2L7 A0A2R6R3S7 A0A2R6R8E9 A0A2R6R8Q5 A0A2R6RB23 A0A2R6RDH4 A0A…	over	0.0150745	0.135557	0.282051
Metabolism	Amino acid metabolism	ko00260	Glycine, serine and threonine metabolism	15	891	60	6374	0.016835	0.009413	A0A2R6P2Z4 A0A2R6S1P1 A0A2R6PD36 A0A2R6PD38 A0A2R6PIP0 A0A2R6PIP7 A0A2R6R0C7 A0A2R6R340 A0A2R6R4Y9 A0A2R6RH05 A0A2R6RHE8 A0A2R6RIV8 A0A2R6PYJ0 A0A2R6QWZ8 A0A2R6RYK0	A0A2R6P2Z4 A0A2R6P509 A0A2R6PK34 A0A2R6QCJ5 A0A2R6QNJ3 A0A2R6R356 A0A2R6REA9 A0A2R6S1P1 A0A2R6P628 A0A2R6P822 A0A2R6PCY9 A0A2R6PD36 A0A2R6PD38 A0A2R6PFI7 A0A2R6PHE0 A0A2R6PIH1 A0A2R6PIP0 A0A2R6PIP7 A0A2R6PJU6 A0A2R6PV26 A0A2R6PXJ2 A0A2R6Q064 A0A2R6Q202 A0A2R6Q2Y1 A0A2R6Q3U5 A0A2R6Q604 A0A2R6Q721 A0A2R6QFC0 A0A2R6QH79 A0A2R6QHX2 A0A2R6QMH1 A0A2R6QRH1 A0A2R6R0C7 A0A2R6R340 A0A2R6R4R7 A0A2R6R4Y9 A0A…	over	0.0158285	0.135557	0.25
