# Supplementary material for: A 4D Proteome Investigation of the Potential Mechanisms of SA in Triggering Resistance in Kiwifruit to Pseudomonas syringae pv. actinidiae
Source: Int J Mol Sci. 2023 Dec 13;24(24):17448. doi: 10.3390/ijms242417448 (PMC10744097; doi:10.3390/ijms242417448)
Supplement: Supplementary file 1 [file ijms-24-17448-s001.zip › Table S5.xlsx]

## Sheet: Sheet1
SAI24H vs. I24H (Up)
Level1	Level2	Map_ID	Map_Name	Test	TestAll	Ref	RefAll	Test_per	Ref_per	Test_Seq	Ref_Seq	Over_Under	P value	FDR	richFactor
Environmental Information Processing	Signal transduction	ko04016	MAPK signaling pathway - plant	5	213	37	6374	0.023474	0.005805	A0A2R6Q1F2 A0A2R6RC56 A0A2R6RGT7 A0A2R6RGV9 A0A2R6RGY0	A0A2R6PZC1 A0A2R6RMD2 A0A2R6PQ28 A0A2R6PT34 A0A2R6PU03 A0A2R6Q200 A0A2R6Q2C7 A0A2R6Q8Q1 A0A2R6QPP3 A0A2R6QT68 A0A2R6QXR8 A0A2R6RCF2 A0A2R6RCX2 A0A2R6RIV6 A0A2R6RIX8 A0A2R6RMD1 A0A2R6RXT8 A0A2R6S2P7 A0A410UD28 A0A2R6P7W8 A0A2R6P8G8 A0A2R6PCQ2 A0A2R6PFE1 A0A2R6PMH5 A0A2R6Q1F2 A0A2R6Q556 A0A2R6Q654 A0A2R6Q6J6 A0A2R6QUR4 A0A2R6R0K5 A0A2R6RC56 A0A2R6RGJ1 A0A2R6RGT7 A0A2R6RGV9 A0A2R6RGY0 A0A2R6RNW6 A0A…	over	0.00724814	0.389676	0.135135
Environmental Information Processing	Signal transduction	ko04075	Plant hormone signal transduction	4	213	27	6374	0.018779	0.004236	A0A2R6RC56 A0A2R6RGT7 A0A2R6RGV9 A0A2R6RGY0	A0A2R6Q8S8 A0A2R6S3A6 A0A2R6P399 A0A2R6RCF2 A0A2R6RXT8 A0A2R6PFG1 A0A2R6PMH5 A0A2R6PP31 A0A2R6PQH1 A0A2R6Q654 A0A2R6Q6J6 A0A2R6Q7S6 A0A2R6Q8D9 A0A2R6QJ66 A0A2R6QY07 A0A2R6R054 A0A2R6R0K5 A0A2R6R9H4 A0A2R6RBH6 A0A2R6RC56 A0A2R6RGJ1 A0A2R6RGT7 A0A2R6RGV9 A0A2R6RGY0 A0A2R6RU49 A0A2R6RW75 A0A2R6RWV9	over	0.0116321	0.389676	0.148148
Metabolism	Metabolism of cofactors and vitamins	ko00130	Ubiquinone and other terpenoid-quinone biosynthesis	3	213	29	6374	0.014085	0.00455	A0A2R6QSV1 A0A2R6RBW7 A0A2R6RE75	A0A2R6PNG8 A0A2R6QBV1 A0A2R6PQ80 A0A2R6PSB6 A0A2R6PTC3 A0A2R6PXT0 A0A2R6QDU1 A0A2R6QPN2 A0A2R6QR57 A0A2R6QSV1 A0A2R6QX07 A0A2R6RBW7 A0A2R6RQD5 A0A2R6S2F3 A0A2R6P633 A0A2R6PKI0 A0A2R6PTK2 A0A2R6Q2V2 A0A2R6QBX3 A0A2R6QE05 A0A2R6QFP1 A0A2R6QG67 A0A2R6QJK1 A0A2R6QPR1 A0A2R6QSR6 A0A2R6QXD0 A0A2R6R5P2 A0A2R6RE75 A0A2R6RF23	over	0.0711178	0.957828	0.103448
Metabolism	Metabolism of terpenoids and polyketides	ko00902	Monoterpenoid biosynthesis	1	213	4	6374	0.004695	0.000628	A0A6M3RRY5	A0A2R6P2R6 A0A2R6Q8V5 A0A2R6RA05 A0A6M3RRY5	over	0.127144	0.957828	0.25
Metabolism	Energy metabolism	ko00196	Photosynthesis - antenna proteins	2	213	26	6374	0.00939	0.004079	A0A2R6Q6C6 A0A2R6RGP8	A0A2R6PRL9 A0A2R6PTD2 A0A2R6PTJ9 A0A2R6PV62 A0A2R6PY62 A0A2R6PY76 A0A2R6PZW3 A0A2R6Q028 A0A2R6Q1C6 A0A2R6Q593 A0A2R6Q6C6 A0A2R6Q6Q9 A0A2R6QAF9 A0A2R6QAG5 A0A2R6QCV2 A0A2R6QH65 A0A2R6QWG5 A0A2R6REG7 A0A2R6RFR1 A0A2R6RG73 A0A2R6RGP8 A0A2R6RN20 A0A2R6RP05 A0A2R6RTT1 A0A2R6RXB5 A0A2R6RXB9	over	0.215154	0.957828	0.0769231
Metabolism	Lipid metabolism	ko00561	Glycerolipid metabolism	2	213	29	6374	0.00939	0.00455	A0A2R6P794 A0A2R6QK51	A0A2R6PDA0 A0A2R6PH31 A0A2R6PLP3 A0A2R6PV26 A0A2R6Q3A6 A0A2R6Q8S0 A0A2R6QCD2 A0A2R6QV84 A0A2R6RWL5 A0A2R6P3I9 A0A2R6P794 A0A2R6PE16 A0A2R6PFN8 A0A2R6PHG8 A0A2R6PIN4 A0A2R6PSM8 A0A2R6PTY4 A0A2R6QGQ2 A0A2R6QIE5 A0A2R6QK51 A0A2R6QNE4 A0A2R6QYU5 A0A2R6R1K8 A0A2R6R3S7 A0A2R6R4Q3 A0A2R6R9Q5 A0A2R6RBU8 A0A2R6RDH4 A0A2R6RRM1	over	0.252586	0.957828	0.0689655
Metabolism	Energy metabolism	ko00190	Oxidative phosphorylation	5	213	130	6374	0.023474	0.020395	A0A2R6RE40 A0A2R6P370 A0A2R6P5T0 A0A2R6RBC1 A0A2R6RZ26	A0A0C5CCT6 A0A0C5CDP0 A0A0C5CGV0 A0A0C5CH41 A0A0C5CH61 A0A0C5CHU1 A0A0C5CK17 A0A0C5CK89 A0A0C5CY37 A0A0C5CYT3 A0A2R6P9N0 A0A2R6P9T9 A0A2R6PGV1 A0A2R6QQP9 A0A2R6REH2 A0A2R6RJI2 A0A4D6FUF3 A0A0C5CCY8 A0A0C5CHH5 A0A2R6P2U5 A0A2R6P3X5 A0A2R6P768 A0A2R6P7P2 A0A2R6PE09 A0A2R6PF24 A0A2R6PKZ1 A0A2R6PQ26 A0A2R6PXI8 A0A2R6Q2L3 A0A2R6Q360 A0A2R6Q6M4 A0A2R6Q7G4 A0A2R6QDA0 A0A2R6QF46 A0A2R6QF64 A0A2R6QGX1 A0A…	over	0.439837	0.957828	0.0384615
Metabolism	Biosynthesis of other secondary metabolites	ko00940	Phenylpropanoid biosynthesis	2	213	51	6374	0.00939	0.008001	A0A2R6RXJ1 A0A2R6R4F0	A0A2R6P6I5 A0A2R6P897 A0A2R6P8E4 A0A2R6P8V2 A0A2R6P9D8 A0A2R6PFT0 A0A2R6QJF5 A0A2R6QSX2 A0A2R6QZ66 A0A2R6R2Q5 A0A2R6R4L6 A0A2R6R5E7 A0A2R6R6D4 A0A2R6R8J4 A0A2R6RBA4 A0A2R6RK85 A0A2R6RLD7 A0A2R6RNY8 A0A2R6RTA1 A0A2R6RXJ1 A0A2R6S164 A0A2R6S2S5 A0A2R6P3U5 A0A2R6P7K0 A0A2R6PF03 A0A2R6PQ80 A0A2R6QAZ8 A0A2R6QPN2 A0A2R6R1T8 A0A2R6R7Z7 A0A2R6R839 A0A2R6RC55 A0A2R6RQD5 A0A2R6P3F0 A0A2R6Q1M9 A0A2R6Q5Y3 A0A…	over	0.512641	0.957828	0.0392157
Metabolism	Amino acid metabolism	ko00310	Lysine degradation	1	213	23	6374	0.004695	0.003608	A0A2R6PVQ2	A0A2R6P4X1 A0A2R6PJU6 A0A2R6PT46 A0A2R6PV26 A0A2R6PXJ5 A0A2R6Q3U5 A0A2R6Q721 A0A2R6Q9W1 A0A2R6R340 A0A2R6R4R7 A0A2R6P3I9 A0A2R6PE16 A0A2R6PFN8 A0A2R6PVQ2 A0A2R6QEB7 A0A2R6QGQ2 A0A2R6QJV0 A0A2R6QWF2 A0A2R6QYU5 A0A2R6R3S7 A0A2R6RB23 A0A2R6RDH4 A0A2R6RW89	over	0.543014	0.957828	0.0434783
Metabolism	Biosynthesis of other secondary metabolites	ko00941	Flavonoid biosynthesis	1	213	27	6374	0.004695	0.004236	A0A2R6QD31	A0A2R6PI27 A0A2R6P3U5 A0A2R6PL43 A0A2R6R1T8 A0A2R6RC55 A0A2R6RTW7 A0A2R6P3F0 A0A2R6P7Z6 A0A2R6PUC6 A0A2R6PX81 A0A2R6PXG3 A0A2R6PXP9 A0A2R6Q1M9 A0A2R6Q1Y0 A0A2R6QD31 A0A2R6QH84 A0A2R6QJK1 A0A2R6QLQ4 A0A2R6QQK5 A0A2R6QSR6 A0A2R6R4V1 A0A2R6R974 A0A2R6RAY0 A0A2R6S0R6 A0A2R6S2I6 A0A2R6S2Q0 B8YLW1	over	0.601317	0.957828	0.037037
SAI24H vs. I24H (Down)
Level1	Level2	Map_ID	Map_Name	Test	TestAll	Ref	RefAll	Test_per	Ref_per	Test_Seq	Ref_Seq	Over_Under	P value	FDR	richFactor
Metabolism	Metabolism of cofactors and vitamins	ko00730	Thiamine metabolism	2	96	17	6374	0.020833	0.002667	A0A2R6PS97 A0A2R6QJ83	A0A2R6PS97 A0A2R6QDE7 A0A2R6QWZ7 A0A2R6PAQ4 A0A2R6PSA3 A0A2R6PVH9 A0A2R6Q6I8 A0A2R6QDK6 A0A2R6QGF9 A0A2R6R2D0 A0A2R6R917 A0A2R6RFG7 A0A2R6RKX2 A0A2R6S1K6 A0A2R6QJ83 A0A2R6REG4 A0A2R6S1V6	over	0.0263578	0.607204	0.117647
Genetic Information Processing	Translation	ko00970	Aminoacyl-tRNA biosynthesis	3	96	59	6374	0.03125	0.009256	A0A2R6PNV1 A0A2R6QMP2 A0A2R6R952	A0A2R6PD90 A0A2R6Q9L5 A0A2R6QBV0 A0A2R6R732 A0A2R6R8N6 A0A2R6P3L3 A0A2R6P8D7 A0A2R6PB92 A0A2R6PBE8 A0A2R6PCS4 A0A2R6PDH2 A0A2R6PFW3 A0A2R6PGR6 A0A2R6PGY6 A0A2R6PHD1 A0A2R6PHN3 A0A2R6PJZ1 A0A2R6PML3 A0A2R6PNS7 A0A2R6PNV1 A0A2R6PSK7 A0A2R6PTU2 A0A2R6PV14 A0A2R6Q0G6 A0A2R6Q503 A0A2R6Q5D3 A0A2R6QDN8 A0A2R6QG96 A0A2R6QIG1 A0A2R6QLX9 A0A2R6QMP2 A0A2R6QPD1 A0A2R6QSM6 A0A2R6QT76 A0A2R6QUB2 A0A2R6QUW8 A0A…	over	0.0587763	0.607204	0.0508475
Metabolism	Biosynthesis of other secondary metabolites	ko00945	Stilbenoid, diarylheptanoid and gingerol biosynthesis	1	96	8	6374	0.010417	0.001255	A0A2R6P3U5	A0A2R6P3U5 A0A2R6R1T8 A0A2R6RC55 A0A2R6P3F0 A0A2R6Q1M9 A0A2R6QJK1 A0A2R6QSR6 A0A2R6R4V1	over	0.114385	0.607204	0.125
Cellular Processes	Transport and catabolism	ko04136	Autophagy - other	1	96	8	6374	0.010417	0.001255	A0A2R6QKW8	A0A2R6P448 A0A2R6PQN3 A0A2R6QKW8 A0A2R6QR10 A0A2R6QSX5 A0A2R6QTQ1 A0A2R6RR06 A0A2R6S221	over	0.114385	0.607204	0.125
Metabolism	Carbohydrate metabolism	ko00500	Starch and sucrose metabolism	3	96	81	6374	0.03125	0.012708	A0A2R6Q4Z7 A0A2R6RG28 A0A2R6PMM5	A0A2R6QCQ4 A0A2R6RMD9 S4SLG9 A0A2R6P3Y8 A0A2R6P4P5 A0A2R6P6A6 A0A2R6P9I7 A0A2R6PBI3 A0A2R6PGP8 A0A2R6PH04 A0A2R6PM24 A0A2R6PMF0 A0A2R6PP39 A0A2R6PT54 A0A2R6PWK1 A0A2R6PXN7 A0A2R6PZV5 A0A2R6Q1K1 A0A2R6Q4Z7 A0A2R6Q5A7 A0A2R6Q9B6 A0A2R6QJ92 A0A2R6QMR9 A0A2R6QRY2 A0A2R6QUA0 A0A2R6QUY6 A0A2R6QVI1 A0A2R6R289 A0A2R6R2W5 A0A2R6R4A0 A0A2R6R7R7 A0A2R6RAF2 A0A2R6RAN9 A0A2R6RG28 A0A2R6RJ79 A0A2R6RJU7 A0A2R6R…	over	0.122435	0.607204	0.037037
Metabolism	Carbohydrate metabolism	ko00520	Amino sugar and nucleotide sugar metabolism	3	96	92	6374	0.03125	0.014434	A0A2R6P9N1 A0A2R6Q4Z7 A0A2R6RK70	A0A2R6PME9 A0A2R6QCQ4 P86473 S4SLG9 A0A2R6P3S6 A0A2R6P9N1 A0A2R6PBI3 A0A2R6PCI0 A0A2R6PCJ3 A0A2R6PGP8 A0A2R6PI07 A0A2R6PL71 A0A2R6PLC2 A0A2R6PM24 A0A2R6PNW5 A0A2R6PRP1 A0A2R6PU99 A0A2R6PWU5 A0A2R6PZV5 A0A2R6Q200 A0A2R6Q2M8 A0A2R6Q4Z7 A0A2R6QAM4 A0A2R6QH72 A0A2R6QHG4 A0A2R6QKX0 A0A2R6QN19 A0A2R6QSK1 A0A2R6QUY6 A0A2R6QVM4 A0A2R6R2W5 A0A2R6R4A0 A0A2R6R968 A0A2R6R9X6 A0A2R6RAF2 A0A2R6RIV6 A0A2R6RJ79 …	over	0.1608	0.607204	0.0326087
Metabolism	Carbohydrate metabolism	ko00051	Fructose and mannose metabolism	2	96	52	6374	0.020833	0.008158	A0A2R6Q4Z7 A0A2R6RK70	A0A2R6PIR7 A0A2R6R485 A0A2R6RB93 A0A2R6RT68 A0A2R6PZ72 A0A2R6R3S0 A0A2R6RM90 A0A2R6P3U8 A0A2R6PGV5 A0A2R6PLC2 A0A2R6PR43 A0A2R6PXL7 A0A2R6Q2M8 A0A2R6Q4Z7 A0A2R6Q5R4 A0A2R6Q8Q8 A0A2R6QKC8 A0A2R6QT62 A0A2R6QUY6 A0A2R6QW32 A0A2R6R2L4 A0A2R6R4A0 A0A2R6R6R4 A0A2R6R7U0 A0A2R6R9X6 A0A2R6RRB5 A0A2R6RRL4 A0A2R6RUB0 A0A2R6RYF1 S4SLH3 A0A2R6P6B3 A0A2R6P7T8 A0A2R6PLB0 A0A2R6PM34 A0A2R6PS32 A0A2R6PUH7 A0A2R6P…	over	0.184231	0.607204	0.0384615
Genetic Information Processing	Transcription	ko03020	RNA polymerase	1	96	16	6374	0.010417	0.00251	A0A873HSK2	A0A0C5CDI7 A0A873HSK2 A0A0C5CYE0 A0A2R6P471 A0A2R6Q6L8 A0A2R6R3L7 A0A2R6RAQ2 A0A873HT07 A0A2R6P4L4 A0A2R6PL39 A0A2R6PR67 A0A2R6QKR1 A0A2R6QKX3 A0A2R6QV17 A0A2R6RC63 A0A2R6RS13	over	0.215807	0.607204	0.0625
Metabolism	Lipid metabolism	ko01040	Biosynthesis of unsaturated fatty acids	1	96	18	6374	0.010417	0.002824	A0A2R6S236	A0A2R6R659 A0A2R6PAT9 A0A2R6PWK8 A0A2R6Q811 A0A2R6QC05 A0A2R6QXJ2 A0A2R6RS20 A0A2R6RXS7 A0A2R6S0E5 A0A2R6P6V5 A0A2R6P932 A0A2R6PL86 A0A2R6PX71 A0A2R6PXL4 A0A2R6QKJ7 A0A2R6R8E9 A0A2R6RCP8 A0A2R6S236	over	0.239312	0.607204	0.0555556
Genetic Information Processing	Folding, sorting and degradation	ko03050	Proteasome	2	96	68	6374	0.020833	0.010668	A0A2R6P502 A0A2R6RYG2	A0A2R6P3B9 A0A2R6P502 A0A2R6P7Z3 A0A2R6PFE7 A0A2R6PIZ2 A0A2R6PSD9 A0A2R6PT30 A0A2R6PT36 A0A2R6PXI0 A0A2R6PYC3 A0A2R6PZT6 A0A2R6Q3H2 A0A2R6Q403 A0A2R6Q5B1 A0A2R6QAP5 A0A2R6QC35 A0A2R6QF74 A0A2R6QF75 A0A2R6QMD5 A0A2R6QPG3 A0A2R6QRF4 A0A2R6QSJ0 A0A2R6QTP9 A0A2R6QUM0 A0A2R6QXF9 A0A2R6QYS8 A0A2R6QZG3 A0A2R6R0H9 A0A2R6R0N0 A0A2R6R1I9 A0A2R6R8L7 A0A2R6R9E7 A0A2R6RBT3 A0A2R6RD81 A0A2R6REH9 A0A2R6REV4 A0A…	over	0.273204	0.607204	0.0294118
SAI48H vs. I48H (Up)
Level1	Level2	Map_ID	Map_Name	Test	TestAll	Ref	RefAll	Test_per	Ref_per	Test_Seq	Ref_Seq	Over_Under	P value	FDR	richFactor
Genetic Information Processing	Transcription	ko03040	Spliceosome	10	198	118	6374	0.050505	0.018513	A0A2R6PSH0 A0A2R6QU72 A0A2R6PBP1 A0A2R6PLZ7 A0A2R6PNZ3 A0A2R6PV33 A0A2R6RGB7 A0A2R6RTK5 A0A2R6RYZ3 A0A2R6S2G5	A0A2R6PVX2 A0A2R6R8P4 A0A2R6P5L9 A0A2R6PAJ9 A0A2R6PDT7 A0A2R6PGM8 A0A2R6PR95 A0A2R6PSH0 A0A2R6PXX4 A0A2R6Q533 A0A2R6QD01 A0A2R6QDB0 A0A2R6QKH4 A0A2R6QKL1 A0A2R6QU38 A0A2R6QU72 A0A2R6QXP8 A0A2R6QZL9 A0A2R6R0K9 A0A2R6R4A2 A0A2R6R4N0 A0A2R6R7S1 A0A2R6RDM9 A0A2R6S0U2 A0A2R6S1T5 A0A2R6S2F6 A0A2R6S2W4 A0A2R6P338 A0A2R6P3Q5 A0A2R6P571 A0A2R6P7V0 A0A2R6P975 A0A2R6PBP1 A0A2R6PCM6 A0A2R6PF91 A0A2R6PFK5 A0A…	over	0.00351634	0.12483	0.0847458
Environmental Information Processing	Signal transduction	ko04016	MAPK signaling pathway - plant	4	198	37	6374	0.020202	0.005805	A0A2R6RMD2 A0A2R6RMD1 A0A2R6RGT7 A0A2R6RGY0	A0A2R6PZC1 A0A2R6RMD2 A0A2R6PQ28 A0A2R6PT34 A0A2R6PU03 A0A2R6Q200 A0A2R6Q2C7 A0A2R6Q8Q1 A0A2R6QPP3 A0A2R6QT68 A0A2R6QXR8 A0A2R6RCF2 A0A2R6RCX2 A0A2R6RIV6 A0A2R6RIX8 A0A2R6RMD1 A0A2R6RXT8 A0A2R6S2P7 A0A410UD28 A0A2R6P7W8 A0A2R6P8G8 A0A2R6PCQ2 A0A2R6PFE1 A0A2R6PMH5 A0A2R6Q1F2 A0A2R6Q556 A0A2R6Q654 A0A2R6Q6J6 A0A2R6QUR4 A0A2R6R0K5 A0A2R6RC56 A0A2R6RGJ1 A0A2R6RGT7 A0A2R6RGV9 A0A2R6RGY0 A0A2R6RNW6 A0A…	over	0.0267982	0.583103	0.108108
Environmental Information Processing	Signal transduction	ko04075	Plant hormone signal transduction	3	198	27	6374	0.015152	0.004236	A0A2R6R054 A0A2R6RGT7 A0A2R6RGY0	A0A2R6Q8S8 A0A2R6S3A6 A0A2R6P399 A0A2R6RCF2 A0A2R6RXT8 A0A2R6PFG1 A0A2R6PMH5 A0A2R6PP31 A0A2R6PQH1 A0A2R6Q654 A0A2R6Q6J6 A0A2R6Q7S6 A0A2R6Q8D9 A0A2R6QJ66 A0A2R6QY07 A0A2R6R054 A0A2R6R0K5 A0A2R6R9H4 A0A2R6RBH6 A0A2R6RC56 A0A2R6RGJ1 A0A2R6RGT7 A0A2R6RGV9 A0A2R6RGY0 A0A2R6RU49 A0A2R6RW75 A0A2R6RWV9	over	0.0499656	0.583103	0.111111
Metabolism	Amino acid metabolism	ko00380	Tryptophan metabolism	3	198	31	6374	0.015152	0.004864	A0A2R6RMD2 A0A2R6RMD1 A0A2R6QQ82	A0A2R6PZC1 A0A2R6RMD2 A0A2R6P4X1 A0A2R6PJU6 A0A2R6PT46 A0A2R6PV26 A0A2R6PXJ5 A0A2R6Q2C7 A0A2R6Q3U5 A0A2R6Q721 A0A2R6Q9W1 A0A2R6QXR8 A0A2R6R340 A0A2R6RIX8 A0A2R6RMD1 A0A2R6P3I9 A0A2R6P5W4 A0A2R6PE16 A0A2R6PFN8 A0A2R6PVQ2 A0A2R6QEB7 A0A2R6QGQ2 A0A2R6QQ82 A0A2R6QWF2 A0A2R6QYU5 A0A2R6R3S7 A0A2R6RB23 A0A2R6RDH4 A0A2R6RHL3 A0A2R6RN48 A0A2R6RQK7	over	0.0702341	0.583103	0.0967742
Metabolism	Amino acid metabolism	ko00350	Tyrosine metabolism	3	198	33	6374	0.015152	0.005177	A0A2R6P509 A0A2R6QA44 A0A2R6RDM5	A0A2R6P509 A0A2R6PK34 A0A2R6QNJ3 A0A2R6REA9 A0A2R6PPE6 A0A2R6PTI2 A0A2R6Q2U2 A0A2R6Q9U5 A0A2R6QA44 A0A2R6QSH7 A0A2R6QX79 A0A2R6R6N9 A0A2R6R9D9 A0A2R6RAS2 A0A2R6RB75 A0A2R6P490 A0A2R6P4K2 A0A2R6PGJ2 A0A2R6PIZ6 A0A2R6PPC5 A0A2R6PTK2 A0A2R6PZE1 A0A2R6Q2K2 A0A2R6QBX3 A0A2R6QFP1 A0A2R6QXD0 A0A2R6R2L7 A0A2R6R677 A0A2R6R8H3 A0A2R6RDM5 A0A2R6RXG1 A0A2R6S355 A0A2R6S3B1	over	0.0815515	0.583103	0.0909091
Metabolism	Metabolism of terpenoids and polyketides	ko00908	Zeatin biosynthesis	1	198	6	6374	0.005051	0.000941	A0A2R6PXJ6	A0A2R6PXJ6 A0A2R6PY58 A0A2R6Q9N9 A0A2R6RS57 A0A2R6RU63 A0A2R6RU88	over	0.172556	0.829838	0.166667
Metabolism	Metabolism of terpenoids and polyketides	ko00909	Sesquiterpenoid and triterpenoid biosynthesis	1	198	6	6374	0.005051	0.000941	A0A2R6PY71	A0A2R6PY71 A0A2R6R1N1 A0A2R6RBS9 A0A2R6RC62 A0A2R6Q0P7 A0A2R6Q367	over	0.172556	0.829838	0.166667
Metabolism	Amino acid metabolism	ko00360	Phenylalanine metabolism	2	198	27	6374	0.010101	0.004236	A0A2R6P509 A0A2R6QQ82	A0A2R6P509 A0A2R6PK34 A0A2R6QNJ3 A0A2R6REA9 A0A2R6P7K0 A0A2R6PF03 A0A2R6Q2U2 A0A2R6QAZ8 A0A2R6QWN9 A0A2R6QX79 A0A2R6R7Z7 A0A2R6R839 A0A2R6P4K2 A0A2R6PGJ2 A0A2R6PIZ6 A0A2R6PTK2 A0A2R6Q2K2 A0A2R6QBX3 A0A2R6QFP1 A0A2R6QQ82 A0A2R6QXD0 A0A2R6R677 A0A2R6R8H3 A0A2R6RHL3 A0A2R6RXG1 A0A2R6S355 A0A2R6S3B1	over	0.204072	0.829838	0.0740741
Metabolism	Biosynthesis of other secondary metabolites	ko00940	Phenylpropanoid biosynthesis	3	198	51	6374	0.015152	0.008001	A0A2R6P8V2 A0A2R6QSX2 A0A2R6S164	A0A2R6P6I5 A0A2R6P897 A0A2R6P8E4 A0A2R6P8V2 A0A2R6P9D8 A0A2R6PFT0 A0A2R6QJF5 A0A2R6QSX2 A0A2R6QZ66 A0A2R6R2Q5 A0A2R6R4L6 A0A2R6R5E7 A0A2R6R6D4 A0A2R6R8J4 A0A2R6RBA4 A0A2R6RK85 A0A2R6RLD7 A0A2R6RNY8 A0A2R6RTA1 A0A2R6RXJ1 A0A2R6S164 A0A2R6S2S5 A0A2R6P3U5 A0A2R6P7K0 A0A2R6PF03 A0A2R6PQ80 A0A2R6QAZ8 A0A2R6QPN2 A0A2R6R1T8 A0A2R6R7Z7 A0A2R6R839 A0A2R6RC55 A0A2R6RQD5 A0A2R6P3F0 A0A2R6Q1M9 A0A2R6Q5Y3 A0A…	over	0.210381	0.829838	0.0588235
Metabolism	Lipid metabolism	ko00564	Glycerophospholipid metabolism	2	198	30	6374	0.010101	0.004707	A0A2R6RA55 A0A2R6QK51	A0A2R6Q6E0 A0A2R6RGP7 A0A2R6P344 A0A2R6PD75 A0A2R6PSH2 A0A2R6Q3A6 A0A2R6Q885 A0A2R6Q8S0 A0A2R6QCD2 A0A2R6QCE5 A0A2R6QH88 A0A2R6QNF6 A0A2R6QV84 A0A2R6QZ97 A0A2R6QZN9 A0A2R6R602 A0A2R6R8L2 A0A2R6RA55 A0A2R6Q0I5 A0A2R6Q2H6 A0A2R6QK51 A0A2R6QNE4 A0A2R6QQV9 A0A2R6R2Q1 A0A2R6R9Q5 A0A2R6R9Z4 A0A2R6RB60 A0A2R6RHI6 A0A2R6RMW0 A0A2R6RX14	over	0.238695	0.83977	0.0666667
SAI48H vs. I48H (Down)
Level1	Level2	Map_ID	Map_Name	Test	TestAll	Ref	RefAll	Test_per	Ref_per	Test_Seq	Ref_Seq	Over_Under	P value	FDR	richFactor
Metabolism	Energy metabolism	ko00195	Photosynthesis	3	103	69	6374	0.029126	0.010825	A0A2R6PB49 A0A2R6QC76 A0A2R6RL89	A0A0C5CGV0 A0A0C5CGW2 A0A0C5CGW8 A0A0C5CH41 A0A0C5CH61 A0A0C5CH75 A0A0C5CHV3 A0A0C5CHX0 A0A0C5CK17 A0A0C5CK30 A0A0C5CYI8 A0A0C5CYS8 A0A0C5CCY8 A0A0C5CDK5 A0A0C5CGY9 A0A0C5CH69 A0A0C5CL34 A0A0C5CYV7 A0A2R6P7P0 A0A2R6PCM5 A0A2R6PK74 A0A2R6PQY3 A0A2R6PRJ0 A0A2R6PRU7 A0A2R6PTK3 A0A2R6Q248 A0A2R6Q2L3 A0A2R6Q3J4 A0A2R6Q6J1 A0A2R6QCC3 A0A2R6QCG5 A0A2R6QCX3 A0A2R6QI16 A0A2R6QMN4 A0A2R6QVL6 A0A2R6R035 A0A…	over	0.100141	0.702337	0.0434783
Metabolism	Carbohydrate metabolism	ko00052	Galactose metabolism	2	103	37	6374	0.019417	0.005805	A0A2R6QR60 A0A2R6R155	A0A2R6PIR7 A0A2R6R485 A0A2R6RT68 A0A2R6PBI3 A0A2R6PE31 A0A2R6PGP8 A0A2R6PH31 A0A2R6PI07 A0A2R6PLP3 A0A2R6PM24 A0A2R6PSZ5 A0A2R6Q4Z7 A0A2R6QN19 A0A2R6QR60 A0A2R6QUY6 A0A2R6R4A0 A0A2R6RAF2 A0A2R6RJ79 A0A2R6RUK1 A0A2R6RWL5 A0A2R6S2X2 S4SKQ0 S4SLH3 A0A2R6Q087 A0A2R6Q143 A0A2R6Q9S8 A0A2R6QCZ1 A0A2R6QRZ7 A0A2R6QVY0 A0A2R6R155 A0A2R6R1K8 A0A2R6R1K9 A0A2R6R564 A0A2R6R5Z9 A0A2R6RBU8 A0A2R6RPF2 S5XAM9	over	0.119714	0.702337	0.0540541
Metabolism	Biosynthesis of other secondary metabolites	ko00945	Stilbenoid, diarylheptanoid and gingerol biosynthesis	1	103	8	6374	0.009709	0.001255	A0A2R6P3U5	A0A2R6P3U5 A0A2R6R1T8 A0A2R6RC55 A0A2R6P3F0 A0A2R6Q1M9 A0A2R6QJK1 A0A2R6QSR6 A0A2R6R4V1	over	0.122259	0.702337	0.125
Metabolism	Energy metabolism	ko00710	Carbon fixation in photosynthetic organisms	3	103	85	6374	0.029126	0.013335	A0A2R6PT09 A0A2R6RBE4 A0A2R6RRL4	A0A2R6PK04 A0A873HSQ2 A0A2R6P2W1 A0A2R6P3C9 A0A2R6P3U8 A0A2R6PA48 A0A2R6PDS7 A0A2R6PE48 A0A2R6PGV5 A0A2R6PH86 A0A2R6PHP3 A0A2R6PJ19 A0A2R6PKJ9 A0A2R6PLY7 A0A2R6PR00 A0A2R6PR04 A0A2R6PR43 A0A2R6PR64 A0A2R6PR65 A0A2R6PR93 A0A2R6PRS9 A0A2R6PRU4 A0A2R6PSE5 A0A2R6PT09 A0A2R6PTJ2 A0A2R6PTS7 A0A2R6PU68 A0A2R6PW68 A0A2R6PWK5 A0A2R6PXL7 A0A2R6Q0R1 A0A2R6Q2U2 A0A2R6Q3C3 A0A2R6Q3L5 A0A2R6Q5R4 A0A2R6QCI8 A0A…	over	0.157876	0.702337	0.0352941
Metabolism	Metabolism of terpenoids and polyketides	ko00906	Carotenoid biosynthesis	1	103	12	6374	0.009709	0.001883	A0A2R6RY85	A0A2R6R5I6 A0A2R6PT10 A0A2R6PV56 A0A2R6QJ42 A0A2R6QLA1 A0A2R6PD18 A0A2R6PIM0 A0A2R6PKT8 A0A2R6PWD0 A0A2R6Q9P8 A0A2R6RA26 A0A2R6RY85	over	0.177714	0.702337	0.0833333
Metabolism	Carbohydrate metabolism	ko00620	Pyruvate metabolism	3	103	97	6374	0.029126	0.015218	A0A2R6PCU6 A0A2R6PT09 A0A2R6Q3B4	A0A2R6PK04 A0A2R6P377 A0A2R6P7G5 A0A2R6PA48 A0A2R6PCU6 A0A2R6PDQ3 A0A2R6PFX3 A0A2R6PGH2 A0A2R6PH22 A0A2R6PH86 A0A2R6PIP8 A0A2R6PJ19 A0A2R6PJU6 A0A2R6PKJ9 A0A2R6PPE6 A0A2R6PRU4 A0A2R6PT09 A0A2R6PTJ2 A0A2R6PTS7 A0A2R6PU68 A0A2R6PV26 A0A2R6PW68 A0A2R6PWB0 A0A2R6PWK5 A0A2R6PX44 A0A2R6PYM8 A0A2R6Q0R1 A0A2R6Q183 A0A2R6Q3B4 A0A2R6Q3I0 A0A2R6Q3L5 A0A2R6Q3U5 A0A2R6Q721 A0A2R6Q820 A0A2R6Q9X3 A0A2R6QAI8 A0A…	over	0.206459	0.702337	0.0309278
Metabolism	Carbohydrate metabolism	ko00030	Pentose phosphate pathway	2	103	53	6374	0.019417	0.008315	A0A2R6RBE4 A0A2R6RRL4	A0A2R6PIR7 A0A2R6QCS1 A0A2R6R485 A0A2R6RB93 A0A2R6RT68 A0A2R6PH78 A0A2R6PZ72 A0A2R6Q8J4 A0A2R6R3S0 A0A2R6RM90 A0A2R6P2U1 A0A2R6P3U8 A0A2R6PBI3 A0A2R6PD14 A0A2R6PE48 A0A2R6PGP8 A0A2R6PGV5 A0A2R6PI69 A0A2R6PLY7 A0A2R6PM24 A0A2R6PQN6 A0A2R6PR43 A0A2R6PRS9 A0A2R6PXL7 A0A2R6PZV5 A0A2R6Q5R4 A0A2R6Q749 A0A2R6QEC3 A0A2R6QKC8 A0A2R6QN53 A0A2R6QRI3 A0A2R6QT62 A0A2R6QW32 A0A2R6R2L4 A0A2R6R2W5 A0A2R6R6D3 A0A…	over	0.210943	0.702337	0.0377358
Genetic Information Processing	Transcription	ko03040	Spliceosome	3	103	118	6374	0.029126	0.018513	A0A2R6PSD0 A0A2R6Q443 A0A2R6RDP5	A0A2R6PVX2 A0A2R6R8P4 A0A2R6P5L9 A0A2R6PAJ9 A0A2R6PDT7 A0A2R6PGM8 A0A2R6PR95 A0A2R6PSH0 A0A2R6PXX4 A0A2R6Q533 A0A2R6QD01 A0A2R6QDB0 A0A2R6QKH4 A0A2R6QKL1 A0A2R6QU38 A0A2R6QU72 A0A2R6QXP8 A0A2R6QZL9 A0A2R6R0K9 A0A2R6R4A2 A0A2R6R4N0 A0A2R6R7S1 A0A2R6RDM9 A0A2R6S0U2 A0A2R6S1T5 A0A2R6S2F6 A0A2R6S2W4 A0A2R6P338 A0A2R6P3Q5 A0A2R6P571 A0A2R6P7V0 A0A2R6P975 A0A2R6PBP1 A0A2R6PCM6 A0A2R6PF91 A0A2R6PFK5 A0A…	over	0.297619	0.702337	0.0254237
Genetic Information Processing	Folding, sorting and degradation	ko03050	Proteasome	2	103	68	6374	0.019417	0.010668	A0A2R6S282 A0A2R6RYG2	A0A2R6P3B9 A0A2R6P502 A0A2R6P7Z3 A0A2R6PFE7 A0A2R6PIZ2 A0A2R6PSD9 A0A2R6PT30 A0A2R6PT36 A0A2R6PXI0 A0A2R6PYC3 A0A2R6PZT6 A0A2R6Q3H2 A0A2R6Q403 A0A2R6Q5B1 A0A2R6QAP5 A0A2R6QC35 A0A2R6QF74 A0A2R6QF75 A0A2R6QMD5 A0A2R6QPG3 A0A2R6QRF4 A0A2R6QSJ0 A0A2R6QTP9 A0A2R6QUM0 A0A2R6QXF9 A0A2R6QYS8 A0A2R6QZG3 A0A2R6R0H9 A0A2R6R0N0 A0A2R6R1I9 A0A2R6R8L7 A0A2R6R9E7 A0A2R6RBT3 A0A2R6RD81 A0A2R6REH9 A0A2R6REV4 A0A…	over	0.300995	0.702337	0.0294118

## Sheet: Sheet2
Level1	Level2	Map_ID	Map_Name	Test	TestAll	Ref	RefAll	Test_per	Ref_per	Test_Seq	Ref_Seq	Over_Under	P value	FDR	richFactor
Environmental Information Processing	Signal transduction	ko04016	MAPK signaling pathway - plant	5	213	37	6374	0.023474	0.005805	A0A2R6Q1F2 A0A2R6RC56 A0A2R6RGT7 A0A2R6RGV9 A0A2R6RGY0	A0A2R6PZC1 A0A2R6RMD2 A0A2R6PQ28 A0A2R6PT34 A0A2R6PU03 A0A2R6Q200 A0A2R6Q2C7 A0A2R6Q8Q1 A0A2R6QPP3 A0A2R6QT68 A0A2R6QXR8 A0A2R6RCF2 A0A2R6RCX2 A0A2R6RIV6 A0A2R6RIX8 A0A2R6RMD1 A0A2R6RXT8 A0A2R6S2P7 A0A410UD28 A0A2R6P7W8 A0A2R6P8G8 A0A2R6PCQ2 A0A2R6PFE1 A0A2R6PMH5 A0A2R6Q1F2 A0A2R6Q556 A0A2R6Q654 A0A2R6Q6J6 A0A2R6QUR4 A0A2R6R0K5 A0A2R6RC56 A0A2R6RGJ1 A0A2R6RGT7 A0A2R6RGV9 A0A2R6RGY0 A0A2R6RNW6 A0A…	over	0.00724814	0.389676	0.135135
Environmental Information Processing	Signal transduction	ko04075	Plant hormone signal transduction	4	213	27	6374	0.018779	0.004236	A0A2R6RC56 A0A2R6RGT7 A0A2R6RGV9 A0A2R6RGY0	A0A2R6Q8S8 A0A2R6S3A6 A0A2R6P399 A0A2R6RCF2 A0A2R6RXT8 A0A2R6PFG1 A0A2R6PMH5 A0A2R6PP31 A0A2R6PQH1 A0A2R6Q654 A0A2R6Q6J6 A0A2R6Q7S6 A0A2R6Q8D9 A0A2R6QJ66 A0A2R6QY07 A0A2R6R054 A0A2R6R0K5 A0A2R6R9H4 A0A2R6RBH6 A0A2R6RC56 A0A2R6RGJ1 A0A2R6RGT7 A0A2R6RGV9 A0A2R6RGY0 A0A2R6RU49 A0A2R6RW75 A0A2R6RWV9	over	0.0116321	0.389676	0.148148
Metabolism	Metabolism of cofactors and vitamins	ko00130	Ubiquinone and other terpenoid-quinone biosynthesis	3	213	29	6374	0.014085	0.00455	A0A2R6QSV1 A0A2R6RBW7 A0A2R6RE75	A0A2R6PNG8 A0A2R6QBV1 A0A2R6PQ80 A0A2R6PSB6 A0A2R6PTC3 A0A2R6PXT0 A0A2R6QDU1 A0A2R6QPN2 A0A2R6QR57 A0A2R6QSV1 A0A2R6QX07 A0A2R6RBW7 A0A2R6RQD5 A0A2R6S2F3 A0A2R6P633 A0A2R6PKI0 A0A2R6PTK2 A0A2R6Q2V2 A0A2R6QBX3 A0A2R6QE05 A0A2R6QFP1 A0A2R6QG67 A0A2R6QJK1 A0A2R6QPR1 A0A2R6QSR6 A0A2R6QXD0 A0A2R6R5P2 A0A2R6RE75 A0A2R6RF23	over	0.0711178	0.957828	0.103448
Metabolism	Metabolism of terpenoids and polyketides	ko00902	Monoterpenoid biosynthesis	1	213	4	6374	0.004695	0.000628	A0A6M3RRY5	A0A2R6P2R6 A0A2R6Q8V5 A0A2R6RA05 A0A6M3RRY5	over	0.127144	0.957828	0.25
Metabolism	Energy metabolism	ko00196	Photosynthesis - antenna proteins	2	213	26	6374	0.00939	0.004079	A0A2R6Q6C6 A0A2R6RGP8	A0A2R6PRL9 A0A2R6PTD2 A0A2R6PTJ9 A0A2R6PV62 A0A2R6PY62 A0A2R6PY76 A0A2R6PZW3 A0A2R6Q028 A0A2R6Q1C6 A0A2R6Q593 A0A2R6Q6C6 A0A2R6Q6Q9 A0A2R6QAF9 A0A2R6QAG5 A0A2R6QCV2 A0A2R6QH65 A0A2R6QWG5 A0A2R6REG7 A0A2R6RFR1 A0A2R6RG73 A0A2R6RGP8 A0A2R6RN20 A0A2R6RP05 A0A2R6RTT1 A0A2R6RXB5 A0A2R6RXB9	over	0.215154	0.957828	0.0769231
Metabolism	Lipid metabolism	ko00561	Glycerolipid metabolism	2	213	29	6374	0.00939	0.00455	A0A2R6P794 A0A2R6QK51	A0A2R6PDA0 A0A2R6PH31 A0A2R6PLP3 A0A2R6PV26 A0A2R6Q3A6 A0A2R6Q8S0 A0A2R6QCD2 A0A2R6QV84 A0A2R6RWL5 A0A2R6P3I9 A0A2R6P794 A0A2R6PE16 A0A2R6PFN8 A0A2R6PHG8 A0A2R6PIN4 A0A2R6PSM8 A0A2R6PTY4 A0A2R6QGQ2 A0A2R6QIE5 A0A2R6QK51 A0A2R6QNE4 A0A2R6QYU5 A0A2R6R1K8 A0A2R6R3S7 A0A2R6R4Q3 A0A2R6R9Q5 A0A2R6RBU8 A0A2R6RDH4 A0A2R6RRM1	over	0.252586	0.957828	0.0689655
Metabolism	Energy metabolism	ko00190	Oxidative phosphorylation	5	213	130	6374	0.023474	0.020395	A0A2R6RE40 A0A2R6P370 A0A2R6P5T0 A0A2R6RBC1 A0A2R6RZ26	A0A0C5CCT6 A0A0C5CDP0 A0A0C5CGV0 A0A0C5CH41 A0A0C5CH61 A0A0C5CHU1 A0A0C5CK17 A0A0C5CK89 A0A0C5CY37 A0A0C5CYT3 A0A2R6P9N0 A0A2R6P9T9 A0A2R6PGV1 A0A2R6QQP9 A0A2R6REH2 A0A2R6RJI2 A0A4D6FUF3 A0A0C5CCY8 A0A0C5CHH5 A0A2R6P2U5 A0A2R6P3X5 A0A2R6P768 A0A2R6P7P2 A0A2R6PE09 A0A2R6PF24 A0A2R6PKZ1 A0A2R6PQ26 A0A2R6PXI8 A0A2R6Q2L3 A0A2R6Q360 A0A2R6Q6M4 A0A2R6Q7G4 A0A2R6QDA0 A0A2R6QF46 A0A2R6QF64 A0A2R6QGX1 A0A…	over	0.439837	0.957828	0.0384615
Metabolism	Biosynthesis of other secondary metabolites	ko00940	Phenylpropanoid biosynthesis	2	213	51	6374	0.00939	0.008001	A0A2R6RXJ1 A0A2R6R4F0	A0A2R6P6I5 A0A2R6P897 A0A2R6P8E4 A0A2R6P8V2 A0A2R6P9D8 A0A2R6PFT0 A0A2R6QJF5 A0A2R6QSX2 A0A2R6QZ66 A0A2R6R2Q5 A0A2R6R4L6 A0A2R6R5E7 A0A2R6R6D4 A0A2R6R8J4 A0A2R6RBA4 A0A2R6RK85 A0A2R6RLD7 A0A2R6RNY8 A0A2R6RTA1 A0A2R6RXJ1 A0A2R6S164 A0A2R6S2S5 A0A2R6P3U5 A0A2R6P7K0 A0A2R6PF03 A0A2R6PQ80 A0A2R6QAZ8 A0A2R6QPN2 A0A2R6R1T8 A0A2R6R7Z7 A0A2R6R839 A0A2R6RC55 A0A2R6RQD5 A0A2R6P3F0 A0A2R6Q1M9 A0A2R6Q5Y3 A0A…	over	0.512641	0.957828	0.0392157
Metabolism	Amino acid metabolism	ko00310	Lysine degradation	1	213	23	6374	0.004695	0.003608	A0A2R6PVQ2	A0A2R6P4X1 A0A2R6PJU6 A0A2R6PT46 A0A2R6PV26 A0A2R6PXJ5 A0A2R6Q3U5 A0A2R6Q721 A0A2R6Q9W1 A0A2R6R340 A0A2R6R4R7 A0A2R6P3I9 A0A2R6PE16 A0A2R6PFN8 A0A2R6PVQ2 A0A2R6QEB7 A0A2R6QGQ2 A0A2R6QJV0 A0A2R6QWF2 A0A2R6QYU5 A0A2R6R3S7 A0A2R6RB23 A0A2R6RDH4 A0A2R6RW89	over	0.543014	0.957828	0.0434783
Metabolism	Biosynthesis of other secondary metabolites	ko00941	Flavonoid biosynthesis	1	213	27	6374	0.004695	0.004236	A0A2R6QD31	A0A2R6PI27 A0A2R6P3U5 A0A2R6PL43 A0A2R6R1T8 A0A2R6RC55 A0A2R6RTW7 A0A2R6P3F0 A0A2R6P7Z6 A0A2R6PUC6 A0A2R6PX81 A0A2R6PXG3 A0A2R6PXP9 A0A2R6Q1M9 A0A2R6Q1Y0 A0A2R6QD31 A0A2R6QH84 A0A2R6QJK1 A0A2R6QLQ4 A0A2R6QQK5 A0A2R6QSR6 A0A2R6R4V1 A0A2R6R974 A0A2R6RAY0 A0A2R6S0R6 A0A2R6S2I6 A0A2R6S2Q0 B8YLW1	over	0.601317	0.957828	0.037037
