# Supplementary material for: A 4D Proteome Investigation of the Potential Mechanisms of SA in Triggering Resistance in Kiwifruit to Pseudomonas syringae pv. actinidiae
Source: Int J Mol Sci. 2023 Dec 13;24(24):17448. doi: 10.3390/ijms242417448 (PMC10744097; doi:10.3390/ijms242417448)
Supplement: Supplementary file 1 [file ijms-24-17448-s001.zip › Table S6 R-1.xlsx]

## Sheet: Table S6
KEGG_A_class	KEGG_B_class	Pathway	out (38)	All (2577)	Pvalue	Qvalue	Pathway ID	Genes	K_IDs
Metabolism	Lipid metabolism	Sphingolipid metabolism	3	17	0.00174499	0.0380985	ko00600	A0A2R6RX87;A0A2R6QZ73;A0A2R6R8L8	K12349+K12382+K12382
Metabolism	Glycan biosynthesis and metabolism	Glycosphingolipid biosynthesis - ganglio series	2	5	0.00205938	0.0380985	ko00604	A0A2R6PL71;A0A2R6QAM4	K12373+K12373
Metabolism	Glycan biosynthesis and metabolism	Glycosphingolipid biosynthesis - globo and isoglobo series	2	7	0.0042447	0.0518655	ko00603	A0A2R6PL71;A0A2R6QAM4	K12373+K12373
Metabolism	Glycan biosynthesis and metabolism	Glycosaminoglycan degradation	2	8	0.00560708	0.0518655	ko00531	A0A2R6PL71;A0A2R6QAM4	K12373+K12373
Metabolism	Carbohydrate metabolism	Galactose metabolism	3	37	0.0162752	0.120436	ko00052	A0A2R6Q087;S4SKQ0;A0A2R6RUK1	K01187+K01193+K01785
Metabolism	Glycan biosynthesis and metabolism	Other glycan degradation	2	15	0.019703	0.121502	ko00511	A0A2R6PL71;A0A2R6QAM4	K12373+K12373
Metabolism	Biosynthesis of other secondary metabolites	Phenylpropanoid biosynthesis	3	51	0.0378833	0.182797	ko00940	A0A2R6P6I5;A0A2R6R5E7;A0A2R6QV30	K00430+K00430+K12355
Metabolism	Glycan biosynthesis and metabolism	Various types of N-glycan biosynthesis	2	23	0.0440984	0.182797	ko00513	A0A2R6PL71;A0A2R6QAM4	K12373+K12373
Metabolism	Carbohydrate metabolism	Amino sugar and nucleotide sugar metabolism	4	92	0.044464	0.182797	ko00520	A0A2R6S0C8;A0A2R6R7J9;A0A2R6PL71;A0A2R6QAM4	K01183+K05305+K12373+K12373
Metabolism	Carbohydrate metabolism	Pentose and glucuronate interconversions	2	31	0.0753296	0.278719	ko00040	A0A2R6PAX8;A0A2R6PGQ2	K01051+K01051
Metabolism	Metabolism of other amino acids	Taurine and hypotaurine metabolism	1	6	0.0853566	0.287109	ko00430	A0A2R6QUX9	K18592
Environmental Information Processing	Signal transduction	MAPK signaling pathway - plant	2	37	0.102168	0.315017	ko04016	A0A2R6RMD2;A0A2R6RGT7	K03781+K13449
Metabolism	Carbohydrate metabolism	Starch and sucrose metabolism	3	81	0.115131	0.327682	ko00500	A0A2R6Q087;S4SKQ0;A0A2R6QMR9	K01187+K01193+K01194
Metabolism	Lipid metabolism	Arachidonic acid metabolism	1	10	0.138274	0.365439	ko00590	A0A2R6QUX9	K18592
Cellular Processes	Transport and catabolism	Peroxisome	2	65	0.248562	0.558013	ko04146	A0A2R6RMD2;A0A2R6QME8	K03781+K13237
Metabolism	Energy metabolism	Photosynthesis	2	69	0.270698	0.558013	ko00195	A0A0C5CL34;A0A2R6PB49	K02709+K02716
Metabolism	Metabolism of other amino acids	Cyanoamino acid metabolism	1	23	0.290473	0.558013	ko00460	A0A2R6QUX9	K18592
Organismal Systems	Environmental adaptation	Plant-pathogen interaction	2	74	0.298378	0.558013	ko04626	A0A2R6RXN2;A0A2R6RGT7	K13448+K13449
Metabolism	Energy metabolism	Oxidative phosphorylation	3	130	0.299928	0.558013	ko00190	A0A2R6Q2N3;A0A2R6R847;A0A2R6P5T0	K00417+K01507+K03938
Metabolism	Energy metabolism	Photosynthesis - antenna proteins	1	26	0.321687	0.558013	ko00196	A0A2R6QH65	K08910
Genetic Information Processing	Translation	Nucleocytoplasmic transport	2	79	0.325938	0.558013	ko03013	A0A2R6R6L8;A0A2R6PCG7	K14303+K14315
Environmental Information Processing	Signal transduction	Plant hormone signal transduction	1	27	0.331791	0.558013	ko04075	A0A2R6RGT7	K13449
Metabolism	Amino acid metabolism	Tryptophan metabolism	1	31	0.370763	0.596444	ko00380	A0A2R6RMD2	K03781
Genetic Information Processing	Transcription	Spliceosome	2	118	0.525991	0.801762	ko03040	A0A2R6QU38;A0A2R6RD43	K11087+K12874
Metabolism	Carbohydrate metabolism	Fructose and mannose metabolism	1	52	0.541731	0.801762	ko00051	A0A2R6R7J9	K05305
Metabolism	Global and overview maps	Metabolic pathways	21	1429	0.576628	0.820586	ko01100	A0A2R6Q2N3;A0A2R6P6I5;A0A2R6R5E7;A0A2R6PAX8;A0A2R6PGQ2;A0A2R6S0C8;A0A2R6Q087;S4SKQ0;A0A2R6QMR9;A0A2R6RUK1;A0A0C5CL34;A0A2R6PB49;A0A2R6RMD2;A0A2R6P5T0;A0A2R6R7J9;G3DSB8;A0A2R6QH65;A0A2R6RX87;A0A2R6PL71;A0A2R6QAM4;A0A2R6QUX9	K00417+K00430+K00430+K01051+K01051+K01183+K01187+K01193+K01194+K01785+K02709+K02716+K03781+K03938+K05305+K05933+K08910+K12349+K12373+K12373+K18592
Genetic Information Processing	Folding, sorting and degradation	Proteasome	1	68	0.640719	0.831074	ko03050	A0A2R6PSD9	K02726
Cellular Processes	Transport and catabolism	Phagosome	1	69	0.64616	0.831074	ko04145	A0A2R6Q4R8	K07889
Metabolism	Metabolism of other amino acids	Glutathione metabolism	1	74	0.672187	0.831074	ko00480	A0A2R6QUX9	K18592
Genetic Information Processing	Translation	Ribosome	3	235	0.687812	0.831074	ko03010	A0A2R6S0L4;A0A2R6Q9C7;A0A2R6RWF3	K02923+K02942+K02953
Metabolism	Amino acid metabolism	Cysteine and methionine metabolism	1	80	0.700964	0.831074	ko00270	G3DSB8	K05933
Metabolism	Carbohydrate metabolism	Glyoxylate and dicarboxylate metabolism	1	84	0.718767	0.831074	ko00630	A0A2R6RMD2	K03781
Cellular Processes	Transport and catabolism	Endocytosis	1	96	0.766203	0.859076	ko04144	A0A2R6Q4R8	K07889
Metabolism	Carbohydrate metabolism	Glycolysis / Gluconeogenesis	1	113	0.820315	0.892696	ko00010	A0A2R6RUK1	K01785
Metabolism	Global and overview maps	Biosynthesis of secondary metabolites	9	769	0.845083	0.893374	ko01110	A0A2R6P6I5;A0A2R6R5E7;A0A2R6Q087;S4SKQ0;A0A2R6QMR9;A0A2R6RUK1;A0A2R6RMD2;G3DSB8;A0A2R6QV30	K00430+K00430+K01187+K01193+K01194+K01785+K03781+K05933+K12355
Genetic Information Processing	Folding, sorting and degradation	Protein processing in endoplasmic reticulum	1	149	0.897728	0.922665	ko04141	A0A2R6P5T9	K13993
Metabolism	Global and overview maps	Carbon metabolism	1	270	0.985564	0.985564	ko01200	A0A2R6RMD2	K03781
